# Supplementary material for: Dynamic Proteome Landscape During Preimplantation Human Embryo Development and Trophectoderm Stem Cell‐Differentiation
Source: Proteomics. 2025 Aug 1;25(15):72–89. doi: 10.1002/pmic.70017 (PMC12329398; doi:10.1002/pmic.70017)
Supplement: Supplementary file 1 — Supporting file 1: pmic70017‐sup‐0001‐SuppMat.xlsx [file PMIC-25--s001.xlsx]

## Sheet: Table S1
Table S1. Proteins identified in M2, 8 cell embryos and blastocysts
																					Zhu et al (2025: PMID 39855199), human preimplantation development		Dang et al (2023: PMID 36693841) - Stage specific embryo proteome
Protein.IDs	Gene.names	Protein.names	Short_Name	LFQ.intensity.M2_WCL	LFQ.intensity.M2_WCL_20210212054130	LFQ.intensity.M2_WCL_20210212214612	LFQ.intensity.M2_WCL_20210213135046	LFQ.intensity.M2_WCL_20210214055529	LFQ.intensity.8_WCL	LFQ.intensity.8_WCL_20210212132308	LFQ.intensity.8_WCL_20210213052750	LFQ.intensity.8_WCL_20210213213223	LFQ.intensity.8_WCL_20210214133710	LFQ.intensity.BLST_WCL	LFQ.intensity.BLST_WCL_20210212183058	LFQ.intensity.BLST_WCL_20210213103532	LFQ.intensity.BLST_WCL_20210214024009	Valid values (2 cell/M2)	Valid values (8 cell)	Valid values (BLST)	8-cell stage	Blast stage	2-cell stage	8-cell stage	Blast stage
C9JFR7	CYCS	Cytochrome c (Fragment)	C9JFR7_HUMAN	0	0	0	0	0	0	0	0	0	208170000	0	0	0	0	0	1	0	2.18365	2.93572	#N/A	#N/A	#N/A
A0A6Q8PG15	AIFM1	Apoptosis-inducing factor 1, mitochondrial	A0A6Q8PG15_HUMAN	0	0	0	0	0	59862000	57642000	26445000	75629000	18526000	0	0	34790000	29849000	0	5	2	4.41024	4.06762	#N/A	#N/A	#N/A
P10696	ALPG	Alkaline phosphatase, germ cell type (EC 3.1.3.1) (ALP-1) (Alkaline phosphatase Nagao isozyme) (Alkaline phosphatase, placental-like) (Germ cell alkaline phosphatase) (GCAP) (Placental alkaline phosphatase-like) (PLAP-like)	PPBN_HUMAN	0	0	0	0	0	0	0	0	0	0	63129000	62993000	60984000	62633000	0	0	4	0.67312	2.45827	#N/A	#N/A	#N/A
P16144	ITGB4	Integrin beta-4 (GP150) (CD antigen CD104)	ITB4_HUMAN	0	0	0	0	0	0	172510000	184960000	227990000	0	0	0	0	0	0	3	0	#N/A	#N/A	#N/A	#N/A	#N/A
A0A0A0MS08	IGHG1	Immunoglobulin heavy constant gamma 1 (Fragment)	A0A0A0MS08_HUMAN	0	0	0	0	0	0	0	0	0	0	1418900000	1365000000	1475400000	1369000000	0	0	4	3.64146	3.10108	#N/A	#N/A	#N/A
P02538	KRT6A	Keratin, type II cytoskeletal 6A (Cytokeratin-6A) (CK-6A) (Cytokeratin-6D) (CK-6D) (Keratin-6A) (K6A) (Type-II keratin Kb6) (allergen Hom s 5)	K2C6A_HUMAN	0	0	0	0	0	0	0	0	0	0	95617000	111210000	90043000	0	0	0	3	0	0.270693	#N/A	#N/A	#N/A
M0QYN0	MYDGF	Myeloid-derived growth factor	M0QYN0_HUMAN	0	0	0	0	0	78178000	69559000	0	0	0	0	0	0	0	0	2	0	2.14287	1.46547	#N/A	#N/A	#N/A
Q6UXB8	PI16	Peptidase inhibitor 16 (PI-16) (Cysteine-rich secretory protein 9) (CRISP-9) (PSP94-binding protein) (CD antigen CD364)	PI16_HUMAN	0	0	0	0	0	25555000	36577000	0	0	0	44076000	41322000	49518000	44034000	0	2	4	#N/A	#N/A	#N/A	#N/A	#N/A
J3KR97	TBCD	Tubulin-specific chaperone D	J3KR97_HUMAN	0	0	0	0	0	0	13759000	14206000	14085000	10360000	0	0	0	0	0	4	0	3.75759	3.11	#N/A	#N/A	#N/A
A0A087WWU8	TPM3	Tropomyosin alpha-3 chain	A0A087WWU8_HUMAN	0	0	0	0	0	0	0	0	0	0	0	0	0	13562000	0	0	1	4.62315	4.21342	#N/A	#N/A	#N/A
A0A1B0GVD5	CTSD	Cathepsin D (EC 3.4.23.5)	A0A1B0GVD5_HUMAN	0	0	0	0	0	0	0	0	0	0	0	0	0	23629000	0	0	1	2.17503	2.79442	#N/A	#N/A	#N/A
E7EQB2	LTF	Lactotransferrin (Fragment)	E7EQB2_HUMAN	0	0	0	0	0	0	0	0	0	0	1797300000	1743900000	1767600000	1697900000	0	0	4	#N/A	#N/A	#N/A	#N/A	#N/A
G3V203	RPL18	60S ribosomal protein L18 (Ribosomal protein L18, isoform CRA_b)	G3V203_HUMAN	0	0	0	0	0	0	0	0	0	0	0	46852000	42515000	54951000	0	0	3	1.66022	4.19641	#N/A	#N/A	#N/A
J3KPX7	PHB2	Prohibitin	J3KPX7_HUMAN	0	0	0	0	0	0	0	0	0	22523000	0	0	0	0	0	1	0	3.34425	3.8496	#N/A	#N/A	#N/A
E9PGT1	TSN	Component 3 of promoter of RISC (Translin)	E9PGT1_HUMAN	12325000	0	0	0	0	16565000	21219000	24778000	18223000	0	0	0	0	0	1	4	0	2.48035	1.75888	#N/A	#N/A	#N/A
A0A2R8Y3X5	OPA1	Dynamin-like 120 kDa protein, form S1 (EC 3.6.5.5) (Dynamin-like 120 kDa protein, mitochondrial)	A0A2R8Y3X5_HUMAN	0	0	0	4567500	8813400	7451200	0	20505000	11162000	11980000	0	16750000	15719000	20096000	2	4	3	4.06616	3.74015	#N/A	#N/A	#N/A
E5RIP7	IMPA1	Inositol-1-monophosphatase (EC 3.1.3.25) (Fragment)	E5RIP7_HUMAN	13912000	0	0	0	0	27020000	0	0	0	0	0	0	0	21226000	1	1	1	4.89711	3.8182	#N/A	#N/A	#N/A
F8W6I7	HNRNPA1	Helix-destabilizing protein (Heterogeneous nuclear ribonucleoprotein A1) (Heterogeneous nuclear ribonucleoprotein A1, N-terminally processed) (hnRNP core protein A1)	F8W6I7_HUMAN	29017000	0	0	0	0	0	0	0	0	0	42305000	39843000	69358000	50494000	1	0	4	0.709078	2.14584	#N/A	#N/A	#N/A
I3L0N3	NSF	Vesicle-fusing ATPase (EC 3.6.4.6)	I3L0N3_HUMAN	14054000	14486000	0	0	11344000	48318000	23645000	15416000	10137000	13851000	23598000	38818000	13284000	58396000	3	5	4	5.17861	4.21075	#N/A	#N/A	#N/A
F8WEX7	BCHE	Carboxylic ester hydrolase (EC 3.1.1.-)	F8WEX7_HUMAN	0	41778000	0	0	0	0	0	38937000	18070000	19004000	0	19276000	19758000	0	1	3	2	#N/A	#N/A	#N/A	#N/A	#N/A
A0A140TA49	C4A	C4a anaphylatoxin (Complement C4 gamma chain)	A0A140TA49_HUMAN	0	42870000	0	0	0	0	0	0	0	0	0	0	0	0	1	0	0	1.20628	0.880424	#N/A	#N/A	#N/A
A0A6Q8PGS2	GDAP1	Ganglioside-induced differentiation-associated protein 1	A0A6Q8PGS2_HUMAN	0	47120000	0	0	0	0	54060000	55560000	65185000	62213000	0	52240000	65034000	77398000	1	4	3	2.33465	1.97859	#N/A	#N/A	#N/A
A0A1B0GW77	ALDH7A1	Alpha-aminoadipic semialdehyde dehydrogenase	A0A1B0GW77_HUMAN	15298000	0	0	15951000	18058000	17594000	22632000	25476000	18984000	22744000	0	29778000	15687000	0	3	5	2	3.87704	3.21292	#N/A	#N/A	#N/A
Q04695	KRT17	Keratin, type I cytoskeletal 17 (39.1) (Cytokeratin-17) (CK-17) (Keratin-17) (K17)	K1C17_HUMAN	0	0	0	60795000	0	0	0	0	0	0	105940000	0	0	0	1	0	1	0.648794	0.255057	#N/A	#N/A	#N/A
I3L1P8	SLC25A11	Mitochondrial 2-oxoglutarate/malate carrier protein (Fragment)	I3L1P8_HUMAN	77201000	0	0	0	0	0	0	0	0	0	0	0	0	0	1	0	0	0.884318	0.802298	#N/A	#N/A	#N/A
P41222	PTGDS	Prostaglandin-H2 D-isomerase (EC 5.3.99.2) (Beta-trace protein) (Cerebrin-28) (Glutathione-independent PGD synthase) (Lipocalin-type prostaglandin-D synthase) (L-PGDS) (Prostaglandin-D2 synthase) (PGD2 synthase) (PGDS) (PGDS2)	PTGDS_HUMAN	37441000	0	34651000	32138000	0	0	0	0	47232000	39271000	0	110030000	90999000	117130000	3	2	3	2.92549	2.6254	#N/A	#N/A	#N/A
A0A494C1N0	FKBP2	Peptidylprolyl isomerase (EC 5.2.1.8)	A0A494C1N0_HUMAN	23917000	22305000	14881000	24631000	26825000	34829000	18789000	33085000	28953000	22340000	0	0	27613000	31727000	5	5	2	2.5302	1.33322	#N/A	#N/A	#N/A
P50502	ST13	Hsc70-interacting protein (Hip) (Aging-associated protein 2) (Progesterone receptor-associated p48 protein) (Protein FAM10A1) (Putative tumor suppressor ST13) (Renal carcinoma antigen NY-REN-33) (Suppression of tumorigenicity 13 protein)	F10A1_HUMAN	0	0	0	40232000	77715000	109430000	82116000	69275000	112780000	93605000	0	75252000	73203000	75053000	2	5	3	4.51028	3.71266	#N/A	#N/A	#N/A
A0A0A0MS51	GSN	Actin-depolymerizing factor (Brevin) (Gelsolin)	A0A0A0MS51_HUMAN	0	39333000	34659000	28972000	32943000	51492000	118710000	38488000	45586000	0	68932000	87629000	78799000	125490000	4	4	4	5.22342	4.05401	#N/A	#N/A	#N/A
P05783	KRT18	Keratin, type I cytoskeletal 18 (Cell proliferation-inducing gene 46 protein) (Cytokeratin-18) (CK-18) (Keratin-18) (K18)	K1C18_HUMAN	150330000	0	0	0	0	44797000	0	25775000	25881000	55020000	533440000	99835000	131770000	188520000	1	4	4	0.205622	2.35827	#N/A	#N/A	#N/A
A0A087WZQ5	MERTK	Receptor protein-tyrosine kinase (EC 2.7.10.1)	A0A087WZQ5_HUMAN	223640000	0	0	0	0	0	0	0	0	0	159840000	141020000	144130000	126100000	1	0	4	0.230259	0.256373	#N/A	#N/A	#N/A
Q5T9B7	AK1	Adenylate kinase isoenzyme 1 (AK 1) (EC 2.7.4.3) (EC 2.7.4.6) (ATP-AMP transphosphorylase 1) (ATP:AMP phosphotransferase) (Adenylate monophosphate kinase) (Myokinase)	Q5T9B7_HUMAN	37810000	54885000	49485000	44987000	46751000	51736000	38360000	49649000	40530000	0	0	0	0	25675000	5	4	1	3.44084	2.5382	#N/A	#N/A	#N/A
H0Y8D1	PRSS1	Trypsin-1 (Fragment)	H0Y8D1_HUMAN	0	0	0	131080000	109540000	0	0	0	0	0	0	0	0	0	2	0	0	#N/A	#N/A	#N/A	#N/A	#N/A
A0A3B3ITU4	C1R	Complement C1r subcomponent (Fragment)	A0A3B3ITU4_HUMAN	43683000	53028000	48572000	52688000	47729000	47271000	47705000	43152000	66228000	54101000	0	70500000	97397000	76906000	5	5	3	#N/A	#N/A	#N/A	#N/A	#N/A
H3BTN5	PKM	Pyruvate kinase (EC 2.7.1.40) (Fragment)	H3BTN5_HUMAN	42849000	73226000	41390000	44201000	58260000	71055000	0	74101000	0	64420000	0	0	0	59879000	5	3	1	7.28408	6.4388	#N/A	#N/A	#N/A
B7ZKJ8	ITIH4	ITIH4 protein (Inter-alpha-trypsin inhibitor heavy chain H4)	B7ZKJ8_HUMAN	35851000	51658000	87447000	44706000	62520000	0	0	22304000	0	0	0	0	0	0	5	1	0	0.419926	0.260812	#N/A	#N/A	#N/A
P08779	KRT16	Keratin, type I cytoskeletal 16 (Cytokeratin-16) (CK-16) (Keratin-16) (K16)	K1C16_HUMAN	70160000	0	52557000	82122000	100640000	0	0	0	0	0	48191000	44020000	87704000	40133000	4	0	4	1.24223	0.277423	#N/A	#N/A	#N/A
A0A0G2JPA8	SERPINF2	Alpha-2-antiplasmin	A0A0G2JPA8_HUMAN	66940000	91535000	0	66547000	83096000	0	76360000	103000000	56796000	63437000	0	27453000	31570000	37530000	4	4	3	0.935494	0.634525	#N/A	#N/A	#N/A
Q16777	H2AC20	Histone H2A type 2-C (H2A-clustered histone 20) (Histone H2A-GL101) (Histone H2A/q)	H2A2C_HUMAN	345590000	0	0	0	0	0	98347000	0	0	0	290420000	0	0	0	1	1	1	#N/A	#N/A	#N/A	#N/A	#N/A
Q32Q12	NME1-NME2	Nucleoside diphosphate kinase (EC 2.7.4.6)	Q32Q12_HUMAN	63218000	63960000	78060000	65010000	84571000	53833000	65077000	54420000	94984000	82485000	151680000	150460000	264240000	332240000	5	5	4	#N/A	#N/A	#N/A	#N/A	#N/A
P12882	MYH1	Myosin-1 (Myosin heavy chain 1) (Myosin heavy chain 2x) (MyHC-2x) (Myosin heavy chain IIx/d) (MyHC-IIx/d) (Myosin heavy chain, skeletal muscle, adult 1)	MYH1_HUMAN	186310000	0	178630000	0	0	0	0	0	0	0	0	0	0	0	2	0	0	#N/A	#N/A	#N/A	#N/A	#N/A
P05787	KRT8	Keratin, type II cytoskeletal 8 (Cytokeratin-8) (CK-8) (Keratin-8) (K8) (Type-II keratin Kb8)	K2C8_HUMAN	68406000	5133900	142730000	125320000	24720000	43019000	8249600	55197000	85259000	228280000	100320000	142770000	255910000	264150000	5	5	4	0	2.04489	#N/A	#N/A	#N/A
Q5T749	KPRP	Keratinocyte proline-rich protein (hKPRP)	KPRP_HUMAN	75481000	81217000	76528000	57095000	76546000	0	0	0	43732000	0	0	86447000	0	100050000	5	1	2	1.04997	0.661883	#N/A	#N/A	#N/A
O75460	ERN1	Serine/threonine-protein kinase/endoribonuclease IRE1 (Endoplasmic reticulum-to-nucleus signaling 1) (Inositol-requiring protein 1) (hIRE1p) (Ire1-alpha) (IRE1a) [Includes: Serine/threonine-protein kinase (EC 2.7.11.1); Endoribonuclease (EC 3.1.26.-)]	ERN1_HUMAN	77577000	81954000	65272000	61477000	89541000	55149000	63844000	58974000	67584000	57565000	0	41353000	47285000	43896000	5	5	3	#N/A	#N/A	#N/A	#N/A	#N/A
A0A087X054	HYOU1	Hypoxia up-regulated protein 1	A0A087X054_HUMAN	0	0	0	363060000	20978000	68623000	24662000	27841000	106760000	69065000	90472000	15591000	71112000	68332000	2	5	4	5.12968	3.88202	#N/A	#N/A	#N/A
P06732	CKM	Creatine kinase M-type (EC 2.7.3.2) (Creatine kinase M chain) (Creatine phosphokinase M-type) (CPK-M) (M-CK)	KCRM_HUMAN	150770000	87984000	68860000	58618000	59253000	90638000	77724000	67347000	65699000	64440000	0	50103000	57349000	47131000	5	5	3	#N/A	#N/A	#N/A	#N/A	#N/A
A0A0S2Z4G6	TPM1	Tropomyosin 1 (Alpha), isoform CRA_o (Tropomyosin 1 isoform 2) (Tropomyosin alpha-1 chain) (Fragment)	A0A0S2Z4G6_HUMAN	239470000	0	213340000	0	0	0	0	0	0	0	0	0	0	0	2	0	0	2.15052	1.14279	#N/A	#N/A	#N/A
A8MXZ9	MYBPC3	Myosin-binding protein C, cardiac-type	A8MXZ9_HUMAN	77550000	68605000	64912000	130480000	139160000	145650000	85598000	79277000	103800000	140890000	0	0	0	27750000	5	5	1	#N/A	#N/A	#N/A	#N/A	#N/A
P35609	ACTN2	Alpha-actinin-2 (Alpha-actinin skeletal muscle isoform 2) (F-actin cross-linking protein)	ACTN2_HUMAN	197280000	120000000	94214000	99905000	113010000	121840000	90177000	113730000	141790000	145920000	0	0	0	0	5	5	0	#N/A	#N/A	#N/A	#N/A	#N/A
E9PLK3	NPEPPS	Aminopeptidase (EC 3.4.11.-)	E9PLK3_HUMAN	0	0	0	395690000	314910000	0	0	0	6665500	0	0	0	0	390720000	2	1	1	2.71097	2.22264	#N/A	#N/A	#N/A
P17540	CKMT2	Creatine kinase S-type, mitochondrial (EC 2.7.3.2) (Basic-type mitochondrial creatine kinase) (Mib-CK) (Sarcomeric mitochondrial creatine kinase) (S-MtCK)	KCRS_HUMAN	167430000	177630000	145050000	114800000	119260000	168570000	0	94626000	100750000	111680000	0	0	0	48784000	5	4	1	#N/A	#N/A	#N/A	#N/A	#N/A
P13647	KRT5	Keratin, type II cytoskeletal 5 (58 kDa cytokeratin) (Cytokeratin-5) (CK-5) (Keratin-5) (K5) (Type-II keratin Kb5)	K2C5_HUMAN	128640000	197520000	248700000	256460000	213490000	0	31594000	0	0	0	281350000	291940000	269980000	294280000	5	1	4	2.71696	1.88121	#N/A	#N/A	#N/A
Q5VY30	RBP4	Retinol-binding protein	Q5VY30_HUMAN	382920000	325720000	327290000	319860000	381400000	394730000	477430000	440550000	452500000	414630000	453810000	352020000	397190000	401480000	5	5	4	0.169323	0.19808	#N/A	#N/A	#N/A
Q9BZD4	NUF2	Kinetochore protein Nuf2 (hNuf2) (hNuf2R) (hsNuf2) (Cell division cycle-associated protein 1)	NUF2_HUMAN	0	1868200000	0	0	0	0	0	0	0	0	0	0	0	0	1	0	0	0.130922	0.183563	#N/A	#N/A	#N/A
Q6ZN40	TPM1	Tropomyosin 1 (Alpha), isoform CRA_f (Tropomyosin alpha-1 chain) (cDNA FLJ16459 fis, clone BRCAN2002473, moderately similar to Tropomyosin, fibroblast isoform 2)	Q6ZN40_HUMAN	363440000	452580000	463650000	483390000	357270000	524350000	369900000	440770000	351980000	308590000	0	108580000	81448000	77720000	5	5	3	2.15052	1.14279	#N/A	#N/A	#N/A
P08590	MYL3	Myosin light chain 3 (Cardiac myosin light chain 1) (CMLC1) (Myosin light chain 1, slow-twitch muscle B/ventricular isoform) (MLC1SB) (Ventricular myosin alkali light chain) (Ventricular myosin light chain 1) (VLCl) (Ventricular/slow twitch myosin alkali light chain) (MLC-lV/sb)	MYL3_HUMAN	467010000	463930000	490270000	423540000	448740000	487470000	309630000	378220000	416800000	441950000	105300000	169240000	188090000	179860000	5	5	4	#N/A	#N/A	#N/A	#N/A	#N/A
A0A0A0MTS7	TTN	Titin	A0A0A0MTS7_HUMAN	526400000	330230000	617710000	428400000	429780000	398180000	387810000	497710000	493890000	480740000	0	942140000	790220000	566320000	5	5	3	0.916931	0.577306	#N/A	#N/A	#N/A
Q71U36	TUBA1A	Tubulin alpha-1A chain (Alpha-tubulin 3) (Tubulin B-alpha-1) (Tubulin alpha-3 chain) [Cleaved into: Detyrosinated tubulin alpha-1A chain]	TBA1A_HUMAN	736850000	450050000	469390000	359410000	381900000	608710000	620770000	513250000	445910000	503620000	889290000	795290000	818320000	761890000	5	5	4	#N/A	#N/A	#N/A	#N/A	#N/A
P12883	MYH7	Myosin-7 (Myosin heavy chain 7) (Myosin heavy chain slow isoform) (MyHC-slow) (Myosin heavy chain, cardiac muscle beta isoform) (MyHC-beta)	MYH7_HUMAN	555680000	531500000	548960000	483490000	521970000	563150000	448700000	380710000	477050000	499090000	211220000	194630000	227450000	212500000	5	5	4	#N/A	#N/A	#N/A	#N/A	#N/A
P02533	KRT14	Keratin, type I cytoskeletal 14 (Cytokeratin-14) (CK-14) (Keratin-14) (K14)	K1C14_HUMAN	513700000	404380000	641090000	833190000	637190000	0	0	0	0	0	219120000	381990000	355490000	366710000	5	0	4	3.59787	2.68228	#N/A	#N/A	#N/A
A0A0G2JNK3	NLRP7	NACHT, LRR and PYD domains-containing protein 7	A0A0G2JNK3_HUMAN	849680000	789280000	736220000	684510000	711210000	1098800000	1185900000	1129300000	1059900000	997450000	1233200000	1252200000	1155200000	968510000	5	5	4	7.56446	7.1027	#N/A	#N/A	#N/A
A0A0C4DGQ4	NLRP13	NACHT, LRR and PYD domains-containing protein 13	A0A0C4DGQ4_HUMAN	833560000	782660000	900930000	819850000	812160000	945330000	1099400000	1166800000	1009900000	1002600000	495230000	555390000	620150000	651420000	5	5	4	7.12279	6.14173	#N/A	#N/A	#N/A
Q99879	H2BC14	Histone H2B type 1-M (Histone H2B.e) (H2B/e)	H2B1M_HUMAN	1508400000	793980000	771910000	790460000	844450000	1303900000	463120000	501320000	843900000	832630000	1026000000	467140000	391350000	524430000	5	5	4	0	2.39274	#N/A	#N/A	#N/A
Q99878	H2AC14	Histone H2A type 1-J (Histone H2A/e)	H2A1J_HUMAN	2250300000	1199000000	849340000	1000300000	700160000	1399500000	930440000	818050000	672460000	559410000	1119500000	521930000	537470000	450390000	5	5	4	#N/A	#N/A	#N/A	#N/A	#N/A
P48553	TRAPPC10	Trafficking protein particle complex subunit 10 (Epilepsy holoprosencephaly candidate 1 protein) (EHOC-1) (Protein GT334) (Trafficking protein particle complex subunit TMEM1) (Transport protein particle subunit TMEM1) (TRAPP subunit TMEM1)	TPC10_HUMAN	0	0	3333300000	4202400000	3492100000	0	1934600000	4508800000	4836100000	4742600000	0	2368500000	4729100000	4048600000	3	4	3	0.308746	0.155262	#N/A	#N/A	#N/A
Q05BV3	EML5	Echinoderm microtubule-associated protein-like 5 (EMAP-5)	EMAL5_HUMAN	4482100000	0	0	6934400000	0	0	0	0	0	0	0	0	6692400000	6173000000	2	0	2	#N/A	#N/A	#N/A	#N/A	#N/A
P13533	MYH6	Myosin-6 (Myosin heavy chain 6) (Myosin heavy chain, cardiac muscle alpha isoform) (MyHC-alpha)	MYH6_HUMAN	6185000000	4693900000	4131800000	3840300000	3915000000	5989500000	3640900000	3611900000	3862800000	3945100000	1873000000	2108500000	2392000000	2246800000	5	5	4	#N/A	#N/A	#N/A	#N/A	#N/A
P13645	KRT10	Keratin, type I cytoskeletal 10 (Cytokeratin-10) (CK-10) (Keratin-10) (K10)	K1C10_HUMAN	7968600000	9452700000	6476400000	7198000000	6921900000	3165500000	3454200000	3827200000	3599800000	3568200000	4413600000	5207500000	5135800000	4441100000	5	5	4	3.6457	3.14115	#N/A	#N/A	#N/A
P35527	KRT9	Keratin, type I cytoskeletal 9 (Cytokeratin-9) (CK-9) (Keratin-9) (K9)	K1C9_HUMAN	9148300000	9651800000	8481300000	8724000000	10121000000	1665200000	1519600000	1471100000	1548000000	1577200000	4961600000	5650500000	6518300000	6072800000	5	5	4	6.20001	5.58848	#N/A	#N/A	#N/A
P04264	KRT1	Keratin, type II cytoskeletal 1 (67 kDa cytokeratin) (Cytokeratin-1) (CK-1) (Hair alpha protein) (Keratin-1) (K1) (Type-II keratin Kb1)	K2C1_HUMAN	12318000000	13237000000	12854000000	12104000000	12555000000	3923900000	3802000000	4157500000	3903200000	3536400000	9764500000	9824900000	10540000000	8945500000	5	5	4	6.13961	5.86392	#N/A	#N/A	#N/A
P02768	ALB	Albumin	ALBU_HUMAN	1440000000000	1640000000000	1750000000000	1890000000000	1560000000000	1740000000000	1940000000000	2020000000000	1970000000000	2220000000000	1410000000000	1580000000000	1670000000000	1540000000000	5	5	4	4.69319	5.88098	276246	188491	136352
P09936	UCHL1	Ubiquitin carboxyl-terminal hydrolase isozyme L1 (UCH-L1) (EC 3.4.19.12) (Neuron cytoplasmic protein 9.5) (PGP 9.5) (PGP9.5) (Ubiquitin thioesterase L1)	UCHL1_HUMAN	1006100000	1134400000	1358600000	1130600000	915040000	2006800000	2215200000	1934600000	1922200000	2480500000	1531800000	1952300000	1907700000	2025100000	5	5	4	7.34223	6.2406	147376	58862.8	13302
Q6TGC4	PADI6	Protein-arginine deiminase type-6 (EC 3.5.3.15) (Peptidyl arginine deiminase-like protein) (Peptidylarginine deiminase VI) (hPADVI) (Protein-arginine deiminase type VI)	PADI6_HUMAN	3136200000	3580400000	3128300000	3339500000	3546300000	4487300000	4747400000	4611700000	5060200000	4458600000	4189000000	3757200000	3729500000	3828300000	5	5	4	7.48803	6.73892	102530	43481	12330.3
Q14764	MVP	Major vault protein (MVP) (Lung resistance-related protein)	MVP_HUMAN	2851600000	3336500000	3307900000	3148900000	3162500000	6782700000	6911600000	7655600000	6972900000	6895800000	6086600000	6407600000	6435300000	6037100000	5	5	4	6.94204	6.18794	73212.7	34841.4	10952.5
P00738	HP	Haptoglobin (Zonulin) [Cleaved into: Haptoglobin alpha chain; Haptoglobin beta chain]	HPT_HUMAN	85769000000	85139000000	86242000000	96235000000	79678000000	72721000000	77496000000	88402000000	81855000000	87274000000	74500000000	78019000000	83455000000	82806000000	5	5	4	3.68995	3.39652	61350.4	28168.4	12675.6
P11021	HSPA5	Endoplasmic reticulum chaperone BiP (EC 3.6.4.10) (78 kDa glucose-regulated protein) (GRP-78) (Binding-immunoglobulin protein) (BiP) (Heat shock protein 70 family protein 5) (HSP70 family protein 5) (Heat shock protein family A member 5) (Immunoglobulin heavy chain-binding protein)	BIP_HUMAN	1627700000	1609800000	1444100000	1404200000	1601600000	2356600000	2122500000	2201300000	2372500000	2389100000	1942600000	1947000000	2013400000	1900700000	5	5	4	8.15419	6.52278	57913.5	18802.6	3789.37
Q9NX02	NLRP2	NACHT, LRR and PYD domains-containing protein 2 (Nucleotide-binding site protein 1) (PYRIN domain and NACHT domain-containing protein 1) (PYRIN-containing APAF1-like protein 2)	NALP2_HUMAN	1946900000	2184800000	1946900000	1945700000	2043900000	2733500000	3267000000	2605000000	2984600000	2899100000	2920200000	2797000000	3077500000	2765500000	5	5	4	7.29178	6.83965	52440	12272.6	2642.46
P07900	HSP90AA1	Heat shock protein HSP 90-alpha (EC 3.6.4.10) (Heat shock 86 kDa) (HSP 86) (HSP86) (Lipopolysaccharide-associated protein 2) (LAP-2) (LPS-associated protein 2) (Renal carcinoma antigen NY-REN-38)	HS90A_HUMAN	2624000000	3334700000	3104400000	2899900000	2750700000	3878700000	4388200000	4264200000	4286700000	4198300000	3928400000	3837800000	4248600000	4086300000	5	5	4	6.29271	5.29226	46609.8	11376.2	2349.33
P04406	GAPDH	Glyceraldehyde-3-phosphate dehydrogenase (GAPDH) (EC 1.2.1.12) (Peptidyl-cysteine S-nitrosylase GAPDH) (EC 2.6.99.-)	G3P_HUMAN	1968200000	1389500000	1206100000	866900000	1180700000	2570200000	2301600000	2232700000	2513100000	2041700000	3063900000	1589200000	1800300000	1711700000	5	5	4	5.46345	5.08623	44157.9	11395.8	8771.01
P14625	HSP90B1	Endoplasmin (94 kDa glucose-regulated protein) (GRP-94) (Heat shock protein 90 kDa beta member 1) (Tumor rejection antigen 1) (gp96 homolog)	ENPL_HUMAN	1578600000	1600600000	1700900000	1736000000	1717500000	2374300000	2741700000	2480000000	2691100000	2426200000	2404200000	2243200000	2390400000	2235800000	5	5	4	6.27424	4.75341	42998.2	14982.2	2271.12
P59047	NLRP5	NACHT, LRR and PYD domains-containing protein 5 (Mater protein homolog)	NALP5_HUMAN	2249900000	2436300000	2247800000	2303700000	2496900000	3293200000	3353400000	3387100000	3430400000	3401700000	3857200000	3828900000	3670000000	4001300000	5	5	4	6.52776	6.16267	42503.7	20192.7	4696.23
P36957	DLST	Dihydrolipoyllysine-residue succinyltransferase component of 2-oxoglutarate dehydrogenase complex, mitochondrial (EC 2.3.1.61) (2-oxoglutarate dehydrogenase complex component E2) (OGDC-E2) (Dihydrolipoamide succinyltransferase component of 2-oxoglutarate dehydrogenase complex) (E2K)	ODO2_HUMAN	351180000	340450000	295300000	295360000	324270000	616100000	559140000	479340000	595390000	532300000	773080000	668270000	777430000	632190000	5	5	4	6.76236	6.22012	41215.5	18638.1	3014.23
P30101	PDIA3	Protein disulfide-isomerase A3 (EC 5.3.4.1) (58 kDa glucose-regulated protein) (58 kDa microsomal protein) (p58) (Disulfide isomerase ER-60) (Endoplasmic reticulum resident protein 57) (ER protein 57) (ERp57) (Endoplasmic reticulum resident protein 60) (ER protein 60) (ERp60)	PDIA3_HUMAN	1165900000	728160000	677310000	802620000	552630000	1289400000	1511200000	1467300000	1248800000	944820000	1156600000	764410000	1174900000	1258000000	5	5	4	7.91445	6.40035	40786.8	16613.7	1910.83
Q02413	DSG1	Desmoglein-1 (Cadherin family member 4) (Desmosomal glycoprotein 1) (DG1) (DGI) (Pemphigus foliaceus antigen)	DSG1_HUMAN	0	21027000	0	0	0	0	0	0	0	0	0	0	0	0	1	0	0	0.746711	0.396046	40169.3	16605.2	13933.4
Q9H808	TLE6	Transducin-like enhancer protein 6	TLE6_HUMAN	1421400000	1490800000	1495800000	1153300000	1284000000	1763700000	1851700000	1981700000	1971000000	1862500000	1479100000	1677200000	1648000000	1804600000	5	5	4	7.52453	6.9833	40160	14495.7	3359.51
P04792	HSPB1	Heat shock protein beta-1 (HspB1) (28 kDa heat shock protein) (Estrogen-regulated 24 kDa protein) (Heat shock 27 kDa protein) (HSP 27) (Stress-responsive protein 27) (SRP27)	HSPB1_HUMAN	0	96017000	0	0	0	212190000	285380000	260620000	229730000	191810000	183980000	102840000	191920000	174380000	1	5	4	7.5491	6.15521	39924	12475.6	8075.51
Q08257	CRYZ	Quinone oxidoreductase (EC 1.6.5.5) (NADPH:quinone reductase) (Zeta-crystallin)	QOR_HUMAN	506400000	441170000	405630000	287680000	339370000	546550000	726510000	432230000	640460000	416780000	704760000	674330000	799650000	693560000	5	5	4	6.84488	5.91224	37973.9	9852.78	1811.5
Q99497	PARK7	Parkinson disease protein 7 (Maillard deglycase) (Oncogene DJ1) (Parkinsonism-associated deglycase) (Protein DJ-1) (DJ-1) (Protein/nucleic acid deglycase DJ-1) (EC 3.1.2.-) (EC 3.5.1.-) (EC 3.5.1.124)	PARK7_HUMAN	148080000	104170000	169410000	196060000	130910000	179860000	291220000	164480000	377850000	0	287530000	328590000	297790000	387460000	5	4	4	5.32111	4.33292	37655.1	6866	1666.07
Q01469	FABP5	Fatty acid-binding protein 5 (Epidermal-type fatty acid-binding protein) (E-FABP) (Fatty acid-binding protein, epidermal) (Psoriasis-associated fatty acid-binding protein homolog) (PA-FABP)	FABP5_HUMAN	0	0	24113000	0	17153000	0	0	15981000	19534000	16538000	0	51523000	0	0	2	3	1	5.06594	4.67632	37473.9	3499.25	5125.24
P13667	PDIA4	Protein disulfide-isomerase A4 (EC 5.3.4.1) (Endoplasmic reticulum resident protein 70) (ER protein 70) (ERp70) (Endoplasmic reticulum resident protein 72) (ER protein 72) (ERp-72) (ERp72)	PDIA4_HUMAN	436580000	364030000	372730000	298660000	431710000	1425400000	1248700000	1056600000	1470800000	1308500000	867560000	1066100000	911660000	854830000	5	5	4	7.09678	5.58126	35110.6	14061.5	1532.67
P10809	HSPD1	60 kDa heat shock protein, mitochondrial (EC 5.6.1.7) (60 kDa chaperonin) (Chaperonin 60) (CPN60) (Heat shock protein 60) (HSP-60) (Hsp60) (HuCHA60) (Mitochondrial matrix protein P1) (P60 lymphocyte protein)	CH60_HUMAN	1751200000	795230000	797890000	782920000	775830000	1721900000	1271600000	1217900000	1083800000	1244100000	2015600000	880430000	841260000	872120000	5	5	4	6.39282	6.18629	34436	13024	4030.22
O14737	PDCD5	Programmed cell death protein 5 (TF-1 cell apoptosis-related protein 19) (Protein TFAR19)	PDCD5_HUMAN	0	0	0	0	0	57907000	82347000	56871000	51582000	34836000	0	0	0	0	0	5	0	6.10339	5.00156	34250.2	11768.8	2388.59
P11142	HSPA8	Heat shock cognate 71 kDa protein (EC 3.6.4.10) (Heat shock 70 kDa protein 8) (Lipopolysaccharide-associated protein 1) (LAP-1) (LPS-associated protein 1)	HSP7C_HUMAN	1717100000	1352800000	1540700000	1443300000	1457600000	1858000000	1548200000	1840800000	1850200000	1624400000	2255400000	2373100000	2585200000	2328700000	5	5	4	7.405	6.96945	33358	9999.74	3783.26
P56279	TCL1A	T-cell leukemia/lymphoma protein 1A (Oncogene TCL-1) (Oncogene TCL1) (Protein p14 TCL1)	TCL1A_HUMAN	39285000	48925000	0	52081000	48553000	83208000	243600000	101330000	70515000	87784000	0	89986000	43029000	86656000	4	5	3	5.50401	4.45919	33103	14198.9	2248.32
Q587J8	KHDC3L	KH domain-containing protein 3 (ES cell-associated transcript 1 protein) (KHDC3-like protein)	KHDC3_HUMAN	65290000	234440000	197930000	185060000	216850000	416680000	373660000	312630000	321890000	369590000	323690000	276300000	311040000	271480000	5	5	4	5.23128	4.70435	32336.9	14767.4	3414.95
P15924	DSP	Desmoplakin (DP) (250/210 kDa paraneoplastic pemphigus antigen)	DESP_HUMAN	0	0	0	0	0	0	0	0	0	0	0	146850000	0	0	0	0	1	1.40822	1.82875	28722.2	13205.3	11602.1
P27797	CALR	Calreticulin (CRP55) (Calregulin) (Endoplasmic reticulum resident protein 60) (ERp60) (HACBP) (grp60)	CALR_HUMAN	170330000	181480000	183000000	308880000	296670000	361960000	857800000	336380000	784760000	708710000	366620000	432680000	480430000	520580000	5	5	4	6.25349	4.64667	28658.3	10344.7	802.576
P24752	ACAT1	Acetyl-CoA acetyltransferase, mitochondrial (EC 2.3.1.9) (Acetoacetyl-CoA thiolase) (T2)	THIL_HUMAN	0	0	0	0	0	118090000	164650000	103870000	122060000	87128000	0	31986000	45919000	0	0	5	2	5.85431	5.28427	27171.6	7710.11	1814.78
P23526	AHCY	Adenosylhomocysteinase (AdoHcyase) (EC 3.3.1.1) (S-adenosyl-L-homocysteine hydrolase)	SAHH_HUMAN	47977000	24792000	41668000	52593000	68685000	66402000	122920000	156050000	147100000	147990000	0	84543000	141640000	115350000	5	5	3	6.10485	5.25362	27114.9	5824.36	1954.38
P78540	ARG2	Arginase-2, mitochondrial (EC 3.5.3.1) (Arginase II) (Kidney-type arginase) (Non-hepatic arginase) (Type II arginase)	ARGI2_HUMAN	159790000	250480000	195230000	196030000	236240000	382860000	675690000	494520000	431500000	434400000	635040000	675560000	437210000	473810000	5	5	4	5.62443	5.04062	26977.8	7250.36	1144.78
P61604	HSPE1	10 kDa heat shock protein, mitochondrial (Hsp10) (10 kDa chaperonin) (Chaperonin 10) (CPN10) (Early-pregnancy factor) (EPF)	CH10_HUMAN	0	0	90790000	0	0	179090000	183250000	0	188280000	0	200230000	0	0	0	1	3	1	7.5218	7.08574	26949.1	10372.9	2934.33
P63104	YWHAZ	14-3-3 protein zeta/delta (Protein kinase C inhibitor protein 1) (KCIP-1)	1433Z_HUMAN	34609000	13814000	0	0	11379000	0	14623000	0	0	0	32654000	0	17814000	17540000	3	1	3	4.40096	3.92142	26538	7334.96	4465.35
P14618	PKM	Pyruvate kinase PKM (EC 2.7.1.40) (Cytosolic thyroid hormone-binding protein) (CTHBP) (Opa-interacting protein 3) (OIP-3) (Pyruvate kinase 2/3) (Pyruvate kinase muscle isozyme) (Thyroid hormone-binding protein 1) (THBP1) (Tumor M2-PK) (p58)	KPYM_HUMAN	1314000000	1111400000	645910000	625420000	1005200000	2320200000	2362700000	1501100000	1501100000	1635500000	1638000000	699070000	715790000	858190000	5	5	4	7.28408	6.4388	25539.4	7396.07	2863.36
P15121	AKR1B1	Aldo-keto reductase family 1 member B1 (EC 1.1.1.300) (EC 1.1.1.372) (EC 1.1.1.54) (Aldehyde reductase) (Aldose reductase) (AR) (EC 1.1.1.21)	ALDR_HUMAN	1340500000	1440900000	1458000000	1442600000	1419500000	2975500000	3407900000	3219800000	2988700000	2851800000	1925600000	2354700000	2241100000	1898300000	5	5	4	4.38626	3.55488	25394.2	11436	2113.36
P60174	TPI1	Triosephosphate isomerase (TIM) (EC 5.3.1.1) (Methylglyoxal synthase) (EC 4.2.3.3) (Triose-phosphate isomerase)	TPIS_HUMAN	145400000	94238000	73482000	70800000	151970000	177460000	220320000	124900000	73496000	190510000	243640000	393220000	200090000	383990000	5	5	4	7.21023	6.63362	25181.4	10283.2	4532.11
P0DP25	CALM3	Calmodulin-3	CALM3_HUMAN	0	56128000	0	0	0	0	0	0	0	0	0	47206000	0	39551000	1	0	2	#N/A	#N/A	25020.4	7232.96	3706.87
Q7RTR0	NLRP9	NACHT, LRR and PYD domains-containing protein 9 (Nucleotide-binding oligomerization domain protein 6) (PYRIN and NACHT-containing protein 12)	NLRP9_HUMAN	474890000	594880000	487510000	480130000	557560000	850740000	944700000	920020000	977180000	866820000	797050000	838370000	815830000	829950000	5	5	4	5.58682	5.02578	24416.7	7095.53	1605.79
Q9H568	ACTL8	Actin-like protein 8 (Cancer/testis antigen 57) (CT57)	ACTL8_HUMAN	0	18589000	0	0	10051000	178530000	384170000	354300000	246240000	153970000	32630000	15676000	84529000	42334000	2	5	4	5.45827	3.57396	24186.9	3078.13	0
P11413	G6PD	Glucose-6-phosphate 1-dehydrogenase (G6PD) (EC 1.1.1.49)	G6PD_HUMAN	457460000	488780000	559210000	526190000	537800000	781350000	1122500000	821060000	911330000	529060000	707200000	708680000	687470000	786280000	5	5	4	6.75536	5.83504	24141.8	8984.5	4072.14
P07738	BPGM	Bisphosphoglycerate mutase (BPGM) (EC 5.4.2.4) (2,3-bisphosphoglycerate mutase, erythrocyte) (2,3-bisphosphoglycerate synthase) (EC 5.4.2.11) (2,3-diphosphoglycerate mutase) (DPGM) (BPG-dependent PGAM)	PMGE_HUMAN	55530000	73270000	29583000	0	67459000	91848000	171910000	218450000	167970000	150390000	127010000	213160000	141610000	188690000	4	5	4	7.23744	5.86076	23885.5	4568.95	0
P46976	GYG1	Glycogenin-1 (GN-1) (GN1) (EC 2.4.1.186)	GLYG_HUMAN	114710000	135100000	126010000	58309000	59452000	299760000	251680000	304520000	305600000	242440000	159110000	199500000	183510000	179420000	5	5	4	5.77576	3.53895	23039.7	5403.41	4396.09
P07954	FH	Fumarate hydratase, mitochondrial (Fumarase) (HsFH) (EC 4.2.1.2)	FUMH_HUMAN	401010000	383620000	379330000	366920000	412620000	677790000	679920000	710200000	628960000	590190000	601970000	579850000	536510000	413980000	5	5	4	5.32859	4.99469	22953.6	7304.62	1474.87
P40925	MDH1	Malate dehydrogenase, cytoplasmic (EC 1.1.1.37) (Cytosolic malate dehydrogenase) (Diiodophenylpyruvate reductase) (EC 1.1.1.96)	MDHC_HUMAN	217580000	122310000	166750000	115770000	101000000	254110000	221200000	248880000	317120000	315460000	258470000	136110000	252750000	278940000	5	5	4	6.52894	5.54151	22684.4	4876.05	1432.09
P0C1S8	WEE2	Wee1-like protein kinase 2 (EC 2.7.10.2) (Wee1-like protein kinase 1B) (Wee1B kinase)	WEE2_HUMAN	0	0	0	0	0	228910000	176320000	244760000	247750000	244790000	106660000	188650000	153930000	185970000	0	5	4	5.24938	3.73574	22478.1	4528.65	1102.97
P25705	ATP5F1A	ATP synthase subunit alpha, mitochondrial (ATP synthase F1 subunit alpha)	ATPA_HUMAN	2244600000	2264400000	1999800000	1972400000	1726900000	2037900000	1496600000	1417900000	1894000000	1799600000	798870000	916580000	928340000	910420000	5	5	4	5.30984	5.2831	22176.5	5881.67	1769.56
P04075	ALDOA	Fructose-bisphosphate aldolase A (EC 4.1.2.13) (Lung cancer antigen NY-LU-1) (Muscle-type aldolase)	ALDOA_HUMAN	162610000	0	164320000	124270000	141730000	219690000	241480000	252630000	215340000	171750000	371270000	408400000	329880000	312000000	4	5	4	6.87731	6.51001	21981.9	7583.9	2727.58
P52209	PGD	6-phosphogluconate dehydrogenase, decarboxylating (EC 1.1.1.44)	6PGD_HUMAN	348540000	405680000	386410000	373200000	273030000	405710000	343640000	307040000	617150000	512010000	497300000	569580000	470440000	560690000	5	5	4	6.44792	5.52469	21916.2	5851.56	1891.99
Q3ZCM7	TUBB8	Tubulin beta-8 chain (Tubulin beta 8 class VIII)	TBB8_HUMAN	344910000	406060000	290780000	286660000	343170000	380820000	358620000	385400000	394960000	349780000	246810000	319290000	301540000	277770000	5	5	4	7.09716	6.19003	21372.7	5069.03	894.462
Q14894	CRYM	Ketimine reductase mu-crystallin (EC 1.5.1.25) (NADP-regulated thyroid-hormone-binding protein)	CRYM_HUMAN	208270000	159000000	192570000	149790000	184710000	260550000	221400000	254960000	220230000	195700000	245190000	260400000	304670000	243950000	5	5	4	5.90687	4.786	21180.4	7586.99	753.659
P07237	P4HB	Protein disulfide-isomerase (PDI) (EC 5.3.4.1) (Cellular thyroid hormone-binding protein) (Prolyl 4-hydroxylase subunit beta) (p55)	PDIA1_HUMAN	131910000	53746000	41480000	51264000	57343000	218590000	184570000	28567000	63156000	8287800	125070000	105290000	114350000	96207000	5	5	4	6.32456	4.91596	20434.9	5136.44	885.539
P38646	HSPA9	Stress-70 protein, mitochondrial (75 kDa glucose-regulated protein) (GRP-75) (Heat shock 70 kDa protein 9) (Mortalin) (MOT) (Peptide-binding protein 74) (PBP74)	GRP75_HUMAN	146320000	92998000	139980000	78598000	107370000	370070000	226060000	233930000	338800000	483560000	300810000	254390000	416060000	290110000	5	5	4	6.4933	6.04415	20238.2	7330.87	1865.77
P00505	GOT2	Aspartate aminotransferase, mitochondrial (mAspAT) (EC 2.6.1.1) (EC 2.6.1.7) (Fatty acid-binding protein) (FABP-1) (Glutamate oxaloacetate transaminase 2) (Kynurenine aminotransferase 4) (Kynurenine aminotransferase IV) (Kynurenine--oxoglutarate transaminase 4) (Kynurenine--oxoglutarate transaminase IV) (Plasma membrane-associated fatty acid-binding protein) (FABPpm) (Transaminase A)	AATM_HUMAN	259250000	255690000	204360000	261210000	313450000	348770000	358460000	362770000	377080000	346750000	417210000	461320000	471210000	448570000	5	5	4	4.84835	4.31868	20210	6410.53	1364.37
P09382	LGALS1	Galectin-1 (Gal-1) (14 kDa laminin-binding protein) (HLBP14) (14 kDa lectin) (Beta-galactoside-binding lectin L-14-I) (Galaptin) (HBL) (HPL) (Lactose-binding lectin 1) (Lectin galactoside-binding soluble 1) (Putative MAPK-activating protein PM12) (S-Lac lectin 1)	LEG1_HUMAN	0	0	0	0	0	95397000	120580000	148760000	0	0	0	0	0	0	0	3	0	6.94419	5.66225	19931.3	3332.55	680.529
P0DMV9	HSPA1B	Heat shock 70 kDa protein 1B (Heat shock 70 kDa protein 2) (HSP70-2) (HSP70.2)	HS71B_HUMAN	88969000	102410000	85240000	98220000	134510000	270100000	284250000	341950000	437650000	254540000	200620000	170190000	328910000	203350000	5	5	4	#N/A	#N/A	19731.5	2634.76	646.452
P04179	SOD2	Superoxide dismutase [Mn], mitochondrial (EC 1.15.1.1)	SODM_HUMAN	0	0	0	0	0	69831000	0	86614000	0	0	0	0	0	0	0	2	0	6.00978	5.50994	19274.6	7643.88	3503.87
Q00325	SLC25A3	Phosphate carrier protein, mitochondrial (Phosphate transport protein) (PTP) (Solute carrier family 25 member 3)	MPCP_HUMAN	0	0	0	0	0	0	0	0	0	0	0	98245000	0	126300000	0	0	2	4.76875	4.97113	18905	5329.3	1752.01
P00558	PGK1	Phosphoglycerate kinase 1 (EC 2.7.2.3) (Cell migration-inducing gene 10 protein) (Primer recognition protein 2) (PRP 2)	PGK1_HUMAN	390240000	423640000	477120000	388960000	406740000	951130000	917950000	730140000	952780000	930790000	420260000	334090000	452490000	340420000	5	5	4	6.13886	5.20021	18542.2	2376.33	897.572
O60664	PLIN3	Perilipin-3 (47 kDa mannose 6-phosphate receptor-binding protein) (47 kDa MPR-binding protein) (Cargo selection protein TIP47) (Mannose-6-phosphate receptor-binding protein 1) (Placental protein 17) (PP17)	PLIN3_HUMAN	43626000	91534000	0	0	76687000	149060000	190370000	146140000	258250000	167070000	65232000	115120000	0	88975000	3	5	3	5.75341	4.70276	18505.9	3796.55	637.143
P62258	YWHAE	14-3-3 protein epsilon (14-3-3E)	1433E_HUMAN	0	0	0	0	0	46971000	0	0	0	0	0	0	0	0	0	1	0	3.56412	3.04717	18201.3	4833.18	1838.96
P49773	HINT1	Histidine triad nucleotide-binding protein 1 (EC 3.-.-.-) (Adenosine 5'-monophosphoramidase) (Protein kinase C inhibitor 1) (Protein kinase C-interacting protein 1) (PKCI-1)	HINT1_HUMAN	0	0	0	0	0	108270000	106280000	162490000	135000000	193850000	45612000	41818000	46552000	46491000	0	5	4	5.40026	4.47412	17641.2	2609.43	0
A6NGQ2	OOEP	Oocyte-expressed protein homolog (KH homology domain-containing protein 2) (Oocyte- and embryo-specific protein 19) (hOEP19)	OOEP_HUMAN	0	0	0	0	0	30385000	0	0	0	0	0	35687000	0	0	0	1	1	6.41386	5.65526	16666.1	4421.79	772.017
P07737	PFN1	Profilin-1 (Epididymis tissue protein Li 184a) (Profilin I)	PROF1_HUMAN	206760000	127410000	0	0	0	209340000	277640000	0	0	0	261110000	295920000	275040000	316770000	2	2	4	4.2195	3.7841	16652.9	9270.25	2497.11
P09110	ACAA1	3-ketoacyl-CoA thiolase, peroxisomal (EC 2.3.1.16) (Acetyl-CoA C-myristoyltransferase) (EC 2.3.1.155) (Acetyl-CoA acyltransferase) (EC 2.3.1.9) (Beta-ketothiolase) (Peroxisomal 3-oxoacyl-CoA thiolase)	THIK_HUMAN	0	27409000	0	24584000	0	34966000	48076000	43098000	54009000	39178000	0	14518000	0	27140000	2	5	2	4.46677	2.17222	16408.5	2570.21	579.277
P04181	OAT	Ornithine aminotransferase, mitochondrial (EC 2.6.1.13) (Ornithine delta-aminotransferase) (Ornithine--oxo-acid aminotransferase) [Cleaved into: Ornithine aminotransferase, hepatic form; Ornithine aminotransferase, renal form]	OAT_HUMAN	129120000	114790000	189760000	105450000	243980000	519570000	533990000	554240000	493310000	490430000	428290000	407990000	472360000	367330000	5	5	4	5.47167	4.53753	16396.8	4196.87	0
P02792	FTL	Ferritin light chain (Ferritin L subunit)	FRIL_HUMAN	0	0	0	0	0	0	0	113980000	143370000	0	105150000	145550000	67034000	122900000	0	2	4	3.69654	3.98521	16382.6	3030.4	981.849
P23284	PPIB	Peptidyl-prolyl cis-trans isomerase B (PPIase B) (EC 5.2.1.8) (CYP-S1) (Cyclophilin B) (Rotamase B) (S-cyclophilin) (SCYLP)	PPIB_HUMAN	59727000	0	18622000	21904000	14840000	0	65498000	206250000	231230000	103970000	324580000	382740000	281300000	409390000	4	4	4	5.11809	3.65882	16146.6	3735.67	838.112
P02790	HPX	Hemopexin (Beta-1B-glycoprotein)	HEMO_HUMAN	33640000000	37373000000	35931000000	34599000000	33555000000	32364000000	36510000000	34059000000	34697000000	33614000000	39231000000	36936000000	44001000000	40212000000	5	5	4	2.0292	1.85532	15888	6918.24	4490.41
P00441	SOD1	Superoxide dismutase [Cu-Zn] (EC 1.15.1.1) (Superoxide dismutase 1) (hSod1)	SODC_HUMAN	363250000	283470000	332120000	137900000	272440000	396210000	525580000	362830000	467400000	390860000	344000000	453260000	426540000	427290000	5	5	4	3.91258	2.90932	15783.3	3284.82	868.722
P45880	VDAC2	Voltage-dependent anion-selective channel protein 2 (VDAC-2) (hVDAC2) (Outer mitochondrial membrane protein porin 2)	VDAC2_HUMAN	149370000	221250000	0	169400000	174480000	132780000	212300000	286700000	236010000	324980000	492810000	399360000	437050000	333140000	4	5	4	4.90895	4.71582	15487.6	4360.79	1375.3
P21266	GSTM3	Glutathione S-transferase Mu 3 (EC 2.5.1.18) (GST class-mu 3) (GSTM3-3) (hGSTM3-3)	GSTM3_HUMAN	203470000	227630000	158590000	184110000	223950000	410450000	411080000	355900000	369730000	314820000	404230000	503150000	501550000	461390000	5	5	4	4.20128	3.07653	15300.1	5358.21	967.384
P40926	MDH2	Malate dehydrogenase, mitochondrial (EC 1.1.1.37)	MDHM_HUMAN	602450000	832780000	596210000	586530000	537300000	814230000	682230000	439000000	556310000	577050000	710900000	513050000	550980000	527800000	5	5	4	5.20727	4.843	15078.8	5347.96	1283.73
P26641	EEF1G	Elongation factor 1-gamma (EF-1-gamma) (eEF-1B gamma)	EF1G_HUMAN	52302000	72449000	39259000	35050000	0	91470000	53826000	52391000	122350000	0	0	115430000	66723000	124660000	4	4	3	4.38411	3.98017	15020.8	2968.35	701.159
Q00535	CDK5	Cyclin-dependent-like kinase 5 (EC 2.7.11.1) (Cell division protein kinase 5) (Serine/threonine-protein kinase PSSALRE) (Tau protein kinase II catalytic subunit) (TPKII catalytic subunit)	CDK5_HUMAN	75962000	56290000	34362000	48892000	63586000	86721000	121460000	116240000	46512000	78747000	0	61642000	60340000	122800000	5	5	3	4.62709	3.94764	14772.2	3079.58	1829.34
P62937	PPIA	Peptidyl-prolyl cis-trans isomerase A (PPIase A) (EC 5.2.1.8) (Cyclophilin A) (Cyclosporin A-binding protein) (Rotamase A) [Cleaved into: Peptidyl-prolyl cis-trans isomerase A, N-terminally processed]	PPIA_HUMAN	315640000	554920000	363560000	402200000	140500000	489980000	474880000	481140000	564720000	457070000	669170000	589660000	643310000	730340000	5	5	4	5.997	5.51746	14543.9	5886.38	2723.49
Q06830	PRDX1	Peroxiredoxin-1 (EC 1.11.1.24) (Natural killer cell-enhancing factor A) (NKEF-A) (Proliferation-associated gene protein) (PAG) (Thioredoxin peroxidase 2) (Thioredoxin-dependent peroxide reductase 2) (Thioredoxin-dependent peroxiredoxin 1)	PRDX1_HUMAN	117630000	35109000	29414000	110320000	0	195030000	179880000	92814000	129510000	28078000	442490000	498410000	466650000	533910000	4	5	4	5.52317	6.2124	14517.3	4713.56	5566.22
Q15084	PDIA6	Protein disulfide-isomerase A6 (EC 5.3.4.1) (Endoplasmic reticulum protein 5) (ER protein 5) (ERp5) (Protein disulfide isomerase P5) (Thioredoxin domain-containing protein 7)	PDIA6_HUMAN	81576000	81712000	0	64095000	0	239030000	166010000	247110000	242760000	272770000	143190000	205150000	288650000	209980000	3	5	4	5.51705	3.98535	13861.9	3573.93	717.995
P50990	CCT8	T-complex protein 1 subunit theta (TCP-1-theta) (CCT-theta) (Chaperonin containing T-complex polypeptide 1 subunit 8) (Renal carcinoma antigen NY-REN-15)	TCPQ_HUMAN	35146000	34944000	36179000	30551000	35423000	46000000	53440000	127660000	134070000	52492000	32596000	82628000	67022000	67922000	5	5	4	5.11869	4.46048	13441.6	3584.09	861.574
P20073	ANXA7	Annexin A7 (Annexin VII) (Annexin-7) (Synexin)	ANXA7_HUMAN	0	0	0	0	26234000	51170000	83268000	66557000	52062000	0	0	150540000	160210000	205950000	1	4	3	6.24366	5.16922	13435.8	4907.91	1954.89
P34932	HSPA4	Heat shock 70 kDa protein 4 (HSP70RY) (Heat shock 70-related protein APG-2)	HSP74_HUMAN	40987000	60168000	47423000	55581000	47017000	96794000	108490000	178440000	200630000	119450000	111470000	80821000	65990000	64457000	5	5	4	5.35016	4.32265	13416.1	2716.43	693.643
Q9BRA2	TXNDC17	Thioredoxin domain-containing protein 17 (14 kDa thioredoxin-related protein) (TRP14) (Protein 42-9-9) (Thioredoxin-like protein 5)	TXD17_HUMAN	0	0	50895000	61018000	63024000	129360000	108050000	115850000	122280000	116170000	89615000	83937000	85551000	91252000	3	5	4	4.75439	3.78529	13348.3	2014.37	0
Q15785	TOMM34	Mitochondrial import receptor subunit TOM34 (hTom34) (Translocase of outer membrane 34 kDa subunit)	TOM34_HUMAN	0	23768000	29158000	22941000	25213000	38160000	52850000	0	0	0	0	0	0	0	4	2	0	5.55414	4.23728	12874.9	2511.76	0
Q96T88	UHRF1	E3 ubiquitin-protein ligase UHRF1 (EC 2.3.2.27) (Inverted CCAAT box-binding protein of 90 kDa) (Nuclear protein 95) (Nuclear zinc finger protein Np95) (HuNp95) (hNp95) (RING finger protein 106) (RING-type E3 ubiquitin transferase UHRF1) (Transcription factor ICBP90) (Ubiquitin-like PHD and RING finger domain-containing protein 1) (hUHRF1) (Ubiquitin-like-containing PHD and RING finger domains pro…	UHRF1_HUMAN	60196000	106960000	153290000	154340000	118140000	238100000	258550000	227870000	250940000	233570000	0	59231000	122650000	88521000	5	5	3	6.74258	5.20689	12842.1	2923.39	0
Q00610	CLTC	Clathrin heavy chain 1 (Clathrin heavy chain on chromosome 17) (CLH-17)	CLH1_HUMAN	21754000	18745000	14918000	17742000	10938000	210890000	104290000	106750000	137330000	32645000	39818000	79078000	84321000	46050000	5	5	4	4.99359	4.41035	12728.2	2899.5	664.546
P06744	GPI	Glucose-6-phosphate isomerase (GPI) (EC 5.3.1.9) (Autocrine motility factor) (AMF) (Neuroleukin) (NLK) (Phosphoglucose isomerase) (PGI) (Phosphohexose isomerase) (PHI) (Sperm antigen 36) (SA-36)	G6PI_HUMAN	70785000	0	41516000	54081000	65840000	62927000	196870000	194020000	125050000	184640000	198850000	255060000	246690000	218170000	4	5	4	5.68834	5.02082	12601.7	3691.06	547.097
P30040	ERP29	Endoplasmic reticulum resident protein 29 (ERp29) (Endoplasmic reticulum resident protein 28) (ERp28) (Endoplasmic reticulum resident protein 31) (ERp31)	ERP29_HUMAN	0	0	0	0	0	0	0	0	0	0	0	61578000	36278000	0	0	0	2	6.53104	4.89019	12005.9	3596.66	538.921
P59045	NLRP11	NACHT, LRR and PYD domains-containing protein 11 (Nucleotide-binding oligomerization domain protein 17) (PAAD-and NACHT domain-containing protein 10) (PYRIN-containing APAF1-like protein 6)	NAL11_HUMAN	616000000	563180000	551390000	467100000	650500000	874280000	975830000	873180000	723520000	782030000	1027500000	724230000	823800000	921850000	5	5	4	5.99262	5.54811	11941.8	1894.73	432.114
P07355	ANXA2	Annexin A2 (Annexin II) (Annexin-2) (Calpactin I heavy chain) (Calpactin-1 heavy chain) (Chromobindin-8) (Lipocortin II) (Placental anticoagulant protein IV) (PAP-IV) (Protein I) (p36)	ANXA2_HUMAN	262990000	233100000	253140000	266990000	198290000	176790000	158800000	214860000	188710000	227350000	200900000	278700000	249910000	251390000	5	5	4	0.935575	3.17598	11566	826.466	1978.13
P38117	ETFB	Electron transfer flavoprotein subunit beta (Beta-ETF)	ETFB_HUMAN	35576000	0	0	0	0	68997000	41427000	51770000	58153000	60481000	0	37184000	31677000	31789000	1	5	3	4.95236	4.28448	11425.6	2757.05	0
P06733	ENO1	Alpha-enolase (EC 4.2.1.11) (2-phospho-D-glycerate hydro-lyase) (C-myc promoter-binding protein) (Enolase 1) (MBP-1) (MPB-1) (Non-neural enolase) (NNE) (Phosphopyruvate hydratase) (Plasminogen-binding protein)	ENOA_HUMAN	38748000	18982000	46526000	52241000	79372000	61795000	25139000	79570000	79303000	48666000	460840000	288480000	346600000	287730000	5	5	4	4.98242	5.82409	11365.4	4321.76	6707.8
P50991	CCT4	T-complex protein 1 subunit delta (TCP-1-delta) (CCT-delta) (Stimulator of TAR RNA-binding)	TCPD_HUMAN	0	0	0	0	0	24388000	14284000	45528000	0	28824000	60922000	99397000	34201000	45476000	0	4	4	3.74611	3.16901	11307	1911.67	394.814
P15311	EZR	Ezrin (Cytovillin) (Villin-2) (p81)	EZRI_HUMAN	40845000	57607000	31109000	131120000	83617000	69955000	0	64881000	71106000	68082000	81074000	85850000	63141000	56895000	5	4	4	5.572	4.79254	11233.7	2442.36	764.384
P30086	PEBP1	Phosphatidylethanolamine-binding protein 1 (PEBP-1) (HCNPpp) (Neuropolypeptide h3) (Prostatic-binding protein) (Raf kinase inhibitor protein) (RKIP) [Cleaved into: Hippocampal cholinergic neurostimulating peptide (HCNP)]	PEBP1_HUMAN	0	0	0	0	0	276740000	90362000	226910000	153610000	151050000	232870000	348870000	325800000	407420000	0	5	4	3.90226	3.05482	11180.5	3146.89	1471.37
Q9Y277	VDAC3	Voltage-dependent anion-selective channel protein 3 (VDAC-3) (hVDAC3) (Outer mitochondrial membrane protein porin 3)	VDAC3_HUMAN	106580000	77049000	102940000	94961000	82950000	170790000	170030000	147770000	157490000	102730000	284590000	227100000	264450000	250580000	5	5	4	2.8121	2.5435	11147.8	2006.54	513.133
P30044	PRDX5	Peroxiredoxin-5, mitochondrial (EC 1.11.1.24) (Alu corepressor 1) (Antioxidant enzyme B166) (AOEB166) (Liver tissue 2D-page spot 71B) (PLP) (Peroxiredoxin V) (Prx-V) (Peroxisomal antioxidant enzyme) (TPx type VI) (Thioredoxin peroxidase PMP20) (Thioredoxin-dependent peroxiredoxin 5)	PRDX5_HUMAN	23099000	0	0	0	0	31502000	89964000	51630000	74889000	44207000	65683000	59406000	66467000	79523000	1	5	4	4.8891	4.11662	11113.6	4418.82	871.593
P29692	EEF1D	Elongation factor 1-delta (EF-1-delta) (Antigen NY-CO-4)	EF1D_HUMAN	19819000	0	0	0	0	47825000	30810000	73511000	41878000	44701000	21040000	51793000	55829000	0	1	5	3	5.48886	5.19668	11112.3	2650.73	940.321
P12004	PCNA	Proliferating cell nuclear antigen (PCNA) (Cyclin)	PCNA_HUMAN	0	34253000	36683000	0	0	0	0	97407000	159130000	109690000	95989000	41135000	54129000	48524000	2	3	4	5.57334	4.81509	11048.2	1509.95	0
P78371	CCT2	T-complex protein 1 subunit beta (TCP-1-beta) (CCT-beta)	TCPB_HUMAN	28423000	71142000	29034000	21889000	76310000	96480000	236040000	88674000	85994000	95492000	81094000	83008000	169970000	55034000	5	5	4	4.0349	3.43039	10737.6	2293.38	540.122
P13639	EEF2	Elongation factor 2 (EF-2)	EF2_HUMAN	15454000	0	0	6150900	3955700	9309400	0	0	0	0	131000000	78236000	114520000	62268000	3	1	4	3.94572	4.91816	10706.9	2132.88	1409.61
P50213	IDH3A	Isocitrate dehydrogenase [NAD] subunit alpha, mitochondrial (EC 1.1.1.41) (Isocitric dehydrogenase subunit alpha) (NAD(+)-specific ICDH subunit alpha)	IDH3A_HUMAN	86141000	127410000	107610000	141430000	113190000	147830000	107690000	102160000	134530000	115730000	0	0	118170000	98471000	5	5	2	5.84115	5.42443	10662.7	3984.25	786.751
P09211	GSTP1	Glutathione S-transferase P (EC 2.5.1.18) (GST class-pi) (GSTP1-1)	GSTP1_HUMAN	57604000	53047000	54722000	44969000	0	76075000	67128000	58190000	78859000	0	178420000	101590000	149680000	134820000	4	4	4	4.35934	4.17815	10625.3	1790.61	1192.85
P07203	GPX1	Glutathione peroxidase 1 (GPx-1) (GSHPx-1) (EC 1.11.1.9) (Cellular glutathione peroxidase)	GPX1_HUMAN	0	0	0	0	58169000	58264000	55320000	57936000	61713000	62056000	0	95773000	73377000	76054000	1	5	3	6.07226	5.1057	10574.2	2150.8	596.497
P68871	HBB	Hemoglobin subunit beta (Beta-globin) (Hemoglobin beta chain) [Cleaved into: LVV-hemorphin-7; Spinorphin]	HBB_HUMAN	855340000	1027100000	851960000	816720000	822230000	522140000	647450000	644110000	593020000	573060000	1044000000	831420000	844750000	771070000	5	5	4	2.02074	2.25493	10537.4	15507.9	13509.8
P62826	RAN	GTP-binding nuclear protein Ran (Androgen receptor-associated protein 24) (GTPase Ran) (Ras-like protein TC4) (Ras-related nuclear protein)	RAN_HUMAN	31862000	0	39851000	54827000	61539000	74696000	161210000	92846000	102290000	154180000	199200000	136900000	233560000	214640000	4	5	4	5.68628	5.56853	10484	3120.54	1331.49
P31948	STIP1	Stress-induced-phosphoprotein 1 (STI1) (Hsc70/Hsp90-organizing protein) (Hop) (Renal carcinoma antigen NY-REN-11) (Transformation-sensitive protein IEF SSP 3521)	STIP1_HUMAN	0	0	0	9606700	0	0	0	0	0	14200000	0	0	0	27249000	1	1	1	5.59977	4.70848	10455.8	1727.51	659.146
P50395	GDI2	Rab GDP dissociation inhibitor beta (Rab GDI beta) (Guanosine diphosphate dissociation inhibitor 2) (GDI-2)	GDIB_HUMAN	30296000	50559000	0	18855000	22327000	112350000	122990000	56145000	56981000	38388000	33516000	48054000	18658000	39187000	4	5	4	3.83567	3.05456	10331.4	1702.76	802.83
P12277	CKB	Creatine kinase B-type (EC 2.7.3.2) (Brain creatine kinase) (B-CK) (Creatine kinase B chain) (Creatine phosphokinase B-type) (CPK-B)	KCRB_HUMAN	135470000	134050000	69434000	162260000	146890000	157960000	158990000	112150000	95701000	70589000	122730000	110190000	128980000	92613000	5	5	4	5.89642	5.02027	10143.1	2638.58	762.387
P52565	ARHGDIA	Rho GDP-dissociation inhibitor 1 (Rho GDI 1) (Rho-GDI alpha)	GDIR1_HUMAN	130470000	192080000	118470000	137510000	0	195680000	178490000	230260000	180670000	234440000	0	189090000	108220000	167930000	4	5	3	5.03619	3.83365	9829.1	1628.3	606.138
P25311	AZGP1	Zinc-alpha-2-glycoprotein (Zn-alpha-2-GP) (Zn-alpha-2-glycoprotein)	ZA2G_HUMAN	3525200000	3856100000	3925100000	3774800000	3673800000	2836000000	3181600000	3131000000	3243400000	3169100000	3589000000	3505900000	3948700000	3863300000	5	5	4	0.531252	0.606281	9727.45	12427.2	12762.3
Q12931	TRAP1	Heat shock protein 75 kDa, mitochondrial (HSP 75) (TNFR-associated protein 1) (Tumor necrosis factor type 1 receptor-associated protein) (TRAP-1)	TRAP1_HUMAN	52963000	67331000	33260000	49145000	35504000	76702000	44237000	98664000	74391000	72541000	90634000	98362000	86646000	22360000	5	5	4	3.94054	3.64529	9699.74	3584.31	425.822
P09622	DLD	Dihydrolipoyl dehydrogenase, mitochondrial (EC 1.8.1.4) (Dihydrolipoamide dehydrogenase) (Glycine cleavage system L protein)	DLDH_HUMAN	0	0	68466000	0	60096000	0	65276000	104600000	106760000	127860000	0	81989000	112660000	49262000	2	4	3	4.76476	3.99754	9648.21	3030.64	867.491
Q6ZMN8	CCNI2	Cyclin-I2	CCNI2_HUMAN	0	0	0	25375000	39181000	32218000	32605000	39544000	32658000	41553000	43470000	37496000	42972000	0	2	5	3	4.96728	4.28121	9626.81	2052.46	808.078
P05141	SLC25A5	ADP/ATP translocase 2 (ADP,ATP carrier protein 2) (ADP,ATP carrier protein, fibroblast isoform) (Adenine nucleotide translocator 2) (ANT 2) (Solute carrier family 25 member 5) [Cleaved into: ADP/ATP translocase 2, N-terminally processed]	ADT2_HUMAN	166290000	215530000	167520000	146820000	176840000	211400000	129060000	142820000	173900000	165750000	0	120080000	136630000	152400000	5	5	3	3.87799	4.08612	9552.58	2846.16	1113.64
P30566	ADSL	Adenylosuccinate lyase (ADSL) (ASL) (EC 4.3.2.2) (Adenylosuccinase) (ASase)	PUR8_HUMAN	0	0	47247000	60602000	47681000	106490000	27222000	135870000	86084000	123570000	0	26596000	61290000	31334000	3	5	3	4.5113	3.55887	9526.71	3081.55	0
Q6ZMR3	LDHAL6A	L-lactate dehydrogenase A-like 6A (LDHA-like protein 6A) (EC 1.1.1.27)	LDH6A_HUMAN	58219000	0	35930000	86283000	68951000	127800000	155210000	149160000	207800000	147760000	57934000	145010000	188910000	175330000	4	5	4	3.90886	3.73988	9252.78	3034.24	700.361
P43652	AFM	Afamin (Alpha-albumin) (Alpha-Alb)	AFAM_HUMAN	4135900000	5231300000	4802700000	4934600000	4849300000	5102100000	5134500000	5413200000	5589000000	5472900000	4962300000	5753200000	5826500000	4814400000	5	5	4	2.23096	2.28652	9246.36	3930.01	1310.66
P32119	PRDX2	Peroxiredoxin-2 (EC 1.11.1.24) (Natural killer cell-enhancing factor B) (NKEF-B) (PRP) (Thiol-specific antioxidant protein) (TSA) (Thioredoxin peroxidase 1) (Thioredoxin-dependent peroxide reductase 1) (Thioredoxin-dependent peroxiredoxin 2)	PRDX2_HUMAN	83479000	83125000	0	0	0	0	0	0	0	120470000	0	156850000	116550000	97625000	2	1	3	5.27482	4.11241	9199.43	2859.36	3123.26
P13804	ETFA	Electron transfer flavoprotein subunit alpha, mitochondrial (Alpha-ETF)	ETFA_HUMAN	100090000	24550000	73969000	65209000	65865000	134300000	138270000	122690000	102740000	103150000	55105000	74691000	95342000	89221000	5	5	4	4.08926	3.63263	9013.09	2603.82	536.539
P35579	MYH9	Myosin-9 (Cellular myosin heavy chain, type A) (Myosin heavy chain 9) (Myosin heavy chain, non-muscle IIa) (Non-muscle myosin heavy chain A) (NMMHC-A) (Non-muscle myosin heavy chain IIa) (NMMHC II-a) (NMMHC-IIA)	MYH9_HUMAN	18303000	8770600	0	4402700	0	25949000	2655900	0	0	0	27942000	14300000	26184000	25066000	3	2	4	2.56064	2.94306	8999.96	849.804	747.83
O75874	IDH1	Isocitrate dehydrogenase [NADP] cytoplasmic (IDH) (EC 1.1.1.42) (Cytosolic NADP-isocitrate dehydrogenase) (IDP) (NADP(+)-specific ICDH) (Oxalosuccinate decarboxylase)	IDHC_HUMAN	0	0	0	0	0	0	0	0	0	0	0	26116000	0	13196000	0	0	2	3.53342	3.39921	8925.88	2232.19	1120.77
P06576	ATP5F1B	ATP synthase subunit beta, mitochondrial (EC 7.1.2.2) (ATP synthase F1 subunit beta)	ATPB_HUMAN	2380400000	1500800000	1380900000	1217000000	847690000	1842200000	1443100000	1047700000	1247400000	1050400000	1321800000	1185500000	1357800000	1263200000	5	5	4	4.65848	4.68965	8841.34	2215.72	767.196
P04080	CSTB	Cystatin-B (CPI-B) (Liver thiol proteinase inhibitor) (Stefin-B)	CYTB_HUMAN	0	0	0	0	0	0	0	0	0	0	0	0	69851000	0	0	0	1	3.35901	2.32649	8701.13	1344.53	1975.14
P40227	CCT6A	T-complex protein 1 subunit zeta (TCP-1-zeta) (Acute morphine dependence-related protein 2) (CCT-zeta-1) (HTR3) (Tcp20)	TCPZ_HUMAN	63509000	83164000	51758000	39188000	66775000	84426000	118730000	0	65122000	77621000	0	0	0	0	5	4	0	3.80356	3.14978	8436.28	1852.79	556.822
P17987	TCP1	T-complex protein 1 subunit alpha (TCP-1-alpha) (CCT-alpha)	TCPA_HUMAN	0	0	0	0	0	62844000	0	0	0	0	0	148000000	61561000	123320000	0	1	3	4.91954	4.40052	8416.04	2907.66	0
Q13630	GFUS	GDP-L-fucose synthase (EC 1.1.1.271) (GDP-4-keto-6-deoxy-D-mannose-3,5-epimerase-4-reductase) (Protein FX) (Red cell NADP(H)-binding protein) (Short-chain dehydrogenase/reductase family 4E member 1)	FCL_HUMAN	0	0	0	0	21557000	27036000	25952000	26984000	29665000	26294000	0	0	39974000	0	1	5	1	5.20501	4.03173	8109.46	2965.27	0
P26358	DNMT1	DNA (cytosine-5)-methyltransferase 1 (Dnmt1) (EC 2.1.1.37) (CXXC-type zinc finger protein 9) (DNA methyltransferase HsaI) (DNA MTase HsaI) (M.HsaI) (MCMT)	DNMT1_HUMAN	0	0	0	0	0	42660000	58033000	76274000	72582000	63896000	0	37949000	73868000	39082000	0	5	3	5.74586	5.02052	8035.51	2397.42	0
Q13011	ECH1	Delta(3,5)-Delta(2,4)-dienoyl-CoA isomerase, mitochondrial (EC 5.3.3.-)	ECH1_HUMAN	0	75121000	0	0	0	0	83217000	0	0	82562000	47233000	0	0	76048000	1	2	2	2.82099	2.45449	7989.04	3462.99	563.034
P02766	TTR	Transthyretin (ATTR) (Prealbumin) (TBPA)	TTHY_HUMAN	5303600000	5459700000	4528100000	4952900000	4670300000	5609000000	5923000000	5802500000	6312700000	6329200000	4244500000	3003100000	3557800000	3064100000	5	5	4	1.30253	1.1662	7953.38	3987.72	1600.69
O43837	IDH3B	Isocitrate dehydrogenase [NAD] subunit beta, mitochondrial (Isocitric dehydrogenase subunit beta) (NAD(+)-specific ICDH subunit beta)	IDH3B_HUMAN	0	0	0	0	0	0	50302000	62205000	52962000	0	66501000	75351000	64723000	56625000	0	3	4	2.55982	2.64637	7922.58	2639.56	0
Q96MN2	NLRP4	NACHT, LRR and PYD domains-containing protein 4 (Cancer/testis antigen 58) (CT58) (PAAD and NACHT-containing protein 2) (PAN2) (PYRIN and NACHT-containing protein 2) (PYRIN-containing APAF1-like protein 4) (PYPAF4) (Ribonuclease inhibitor 2)	NALP4_HUMAN	0	40501000	24767000	51767000	59666000	392670000	417660000	361750000	327790000	346090000	322990000	370110000	345660000	260210000	4	5	4	3.70914	2.94837	7844.93	2034.42	0
O14965	AURKA	Aurora kinase A (EC 2.7.11.1) (Aurora 2) (Aurora/IPL1-related kinase 1) (ARK-1) (Aurora-related kinase 1) (hARK1) (Breast tumor-amplified kinase) (Serine/threonine-protein kinase 15) (Serine/threonine-protein kinase 6) (Serine/threonine-protein kinase aurora-A)	AURKA_HUMAN	33378000	0	0	0	28123000	38981000	51252000	37857000	30071000	31190000	0	0	0	36875000	2	5	1	5.459	3.81272	7762.95	1102.49	0
P08133	ANXA6	Annexin A6 (67 kDa calelectrin) (Annexin VI) (Annexin-6) (Calphobindin-II) (CPB-II) (Chromobindin-20) (Lipocortin VI) (Protein III) (p68) (p70)	ANXA6_HUMAN	0	0	0	0	124720000	0	0	47687000	14946000	24469000	56783000	0	66715000	105870000	1	3	3	3.78066	2.90771	7746.84	4239.07	5929.31
P21796	VDAC1	Voltage-dependent anion-selective channel protein 1 (VDAC-1) (hVDAC1) (Outer mitochondrial membrane protein porin 1) (Plasmalemmal porin) (Porin 31HL) (Porin 31HM)	VDAC1_HUMAN	429660000	91445000	57233000	56140000	28462000	221340000	38023000	62761000	123320000	0	918990000	181660000	217780000	133600000	5	4	4	3.26501	3.16449	7727.3	2500.26	1121.2
P55072	VCP	Transitional endoplasmic reticulum ATPase (TER ATPase) (EC 3.6.4.6) (15S Mg(2+)-ATPase p97 subunit) (Valosin-containing protein) (VCP)	TERA_HUMAN	0	0	0	0	12454000	0	13086000	21559000	26059000	0	0	27837000	27563000	29720000	1	3	3	3.95107	3.71815	7615.16	2867.44	874.19
P23528	CFL1	Cofilin-1 (18 kDa phosphoprotein) (p18) (Cofilin, non-muscle isoform)	COF1_HUMAN	146280000	181890000	188890000	194320000	141100000	156490000	195090000	53851000	208930000	136670000	164320000	166650000	141200000	143200000	5	5	4	5.7338	5.36794	7591.31	1261.48	595.467
O75165	DNAJC13	DnaJ homolog subfamily C member 13 (Required for receptor-mediated endocytosis 8) (RME-8)	DJC13_HUMAN	0	0	0	0	0	0	0	0	25518000	0	0	32456000	39743000	37544000	0	1	3	3.12083	2.3529	7478.06	1243.79	0
Q5JRX3	PITRM1	Presequence protease, mitochondrial (hPreP) (EC 3.4.24.-) (Pitrilysin metalloproteinase 1) (Metalloprotease 1) (hMP1)	PREP_HUMAN	30624000	27310000	29829000	24375000	19463000	39347000	35392000	45239000	38323000	34664000	0	0	0	23115000	5	5	1	4.1654	4.04969	7453.65	2183.88	0
P69905	HBA1;	Hemoglobin subunit alpha (Alpha-globin) (Hemoglobin alpha chain)	HBA_HUMAN	323010000	269920000	282750000	197300000	233450000	286020000	282090000	288640000	279910000	238450000	142480000	136110000	151280000	139710000	5	5	4	#N/A	#N/A	7322.62	7062.1	10291.9
Q99832	CCT7	T-complex protein 1 subunit eta (TCP-1-eta) (CCT-eta) (HIV-1 Nef-interacting protein) [Cleaved into: T-complex protein 1 subunit eta, N-terminally processed]	TCPH_HUMAN	0	12176000	17126000	0	0	52133000	54349000	85416000	11562000	0	0	36790000	28314000	29498000	2	4	3	4.88893	4.19542	7257.21	1500.41	0
P45974	USP5	Ubiquitin carboxyl-terminal hydrolase 5 (EC 3.4.19.12) (Deubiquitinating enzyme 5) (Isopeptidase T) (Ubiquitin thioesterase 5) (Ubiquitin-specific-processing protease 5)	UBP5_HUMAN	22712000	0	12348000	14682000	15256000	24180000	32861000	45540000	43664000	18292000	23859000	19003000	23739000	19416000	4	5	4	4.89664	3.89384	6994.06	1695.35	0
Q9NUJ1	ABHD10	Palmitoyl-protein thioesterase ABHD10, mitochondrial (EC 3.1.2.22) (Acyl-protein thioesterase ABHD10) (Alpha/beta hydrolase domain-containing protein 10) (Abhydrolase domain-containing protein 10) (Mycophenolic acid acyl-glucuronide esterase, mitochondrial) (EC 3.1.1.93)	ABHDA_HUMAN	0	0	0	0	0	24184000	25467000	31258000	17340000	0	0	25114000	21809000	35513000	0	4	3	2.44782	2.29875	6988.98	1570.08	405.906
Q14974	KPNB1	Importin subunit beta-1 (Importin-90) (Karyopherin subunit beta-1) (Nuclear factor p97) (Pore targeting complex 97 kDa subunit) (PTAC97)	IMB1_HUMAN	0	20563000	0	0	0	0	0	0	0	18945000	0	0	0	0	1	1	0	3.8833	3.29216	6730.08	1472.4	0
P48643	CCT5	T-complex protein 1 subunit epsilon (TCP-1-epsilon) (CCT-epsilon)	TCPE_HUMAN	25498000	0	0	12276000	0	38092000	131770000	57529000	56601000	39787000	34675000	23497000	33117000	31021000	2	5	4	4.77283	4.13682	6646.84	1759.22	0
Q15365	PCBP1	Poly(rC)-binding protein 1 (Alpha-CP1) (Heterogeneous nuclear ribonucleoprotein E1) (hnRNP E1) (Nucleic acid-binding protein SUB2.3)	PCBP1_HUMAN	0	23528000	19917000	18880000	23218000	29326000	37105000	28527000	38930000	34937000	56034000	47713000	50030000	58589000	4	5	4	5.65121	5.33125	6389.95	1772.14	1129.34
P30041	PRDX6	Peroxiredoxin-6 (EC 1.11.1.27) (1-Cys peroxiredoxin) (1-Cys PRX) (24 kDa protein) (Acidic calcium-independent phospholipase A2) (aiPLA2) (EC 3.1.1.4) (Antioxidant protein 2) (Glutathione-dependent peroxiredoxin) (Liver 2D page spot 40) (Lysophosphatidylcholine acyltransferase 5) (LPC acyltransferase 5) (LPCAT-5) (Lyso-PC acyltransferase 5) (EC 2.3.1.23) (Non-selenium glutathione peroxidase) (NSGP…	PRDX6_HUMAN	0	0	0	0	0	0	0	16007000	0	0	0	10678000	8460100	7763200	0	1	3	4.12587	3.33231	6351.85	1754.62	910.285
Q9Y2T7	YBX2	Y-box-binding protein 2 (Contrin) (DNA-binding protein C) (Dbpc) (Germ cell-specific Y-box-binding protein) (MSY2 homolog)	YBOX2_HUMAN	0	0	21847000	0	0	0	0	0	0	0	0	0	0	0	1	0	0	1.92856	0.316548	6275.77	648.403	0
Q8TDQ7	GNPDA2	Glucosamine-6-phosphate isomerase 2 (EC 3.5.99.6) (Glucosamine-6-phosphate deaminase 2) (GNPDA 2) (GlcN6P deaminase 2) (Glucosamine-6-phosphate isomerase SB52)	GNPI2_HUMAN	72647000	163800000	122120000	128470000	138970000	281230000	355480000	273410000	268100000	236390000	210070000	196390000	310940000	230510000	5	5	4	3.41996	2.4913	6258.45	878.978	0
Q92820	GGH	Gamma-glutamyl hydrolase (EC 3.4.19.9) (Conjugase) (GH) (Gamma-Glu-X carboxypeptidase)	GGH_HUMAN	0	0	39161000	0	0	0	0	0	0	0	0	0	0	0	1	0	0	0.883144	0.465937	6219.91	1550.04	1449.6
P09417	QDPR	Dihydropteridine reductase (EC 1.5.1.34) (HDHPR) (Quinoid dihydropteridine reductase) (Short chain dehydrogenase/reductase family 33C member 1)	DHPR_HUMAN	0	0	0	0	0	23970000	0	22192000	21013000	22247000	0	22820000	24003000	25106000	0	4	3	3.17239	2.34858	6012.55	1418.8	320.09
O75390	CS	Citrate synthase, mitochondrial (EC 2.3.3.1) (Citrate (Si)-synthase)	CISY_HUMAN	69732000	452960000	74771000	133680000	99743000	538050000	128170000	122280000	45991000	139750000	0	251230000	358930000	0	5	5	2	3.94384	4.06376	6003.4	2104.65	540.883
Q99798	ACO2	Aconitate hydratase, mitochondrial (Aconitase) (EC 4.2.1.3) (Citrate hydro-lyase)	ACON_HUMAN	416710000	294010000	302150000	367030000	383260000	351340000	182020000	256100000	217000000	305590000	157400000	171050000	153530000	116140000	5	5	4	4.48678	4.39406	5959.98	1365.94	0
O43707	ACTN4	Alpha-actinin-4 (Non-muscle alpha-actinin 4)	ACTN4_HUMAN	186390000	139450000	126900000	121340000	154160000	193940000	228990000	162590000	172050000	159780000	130410000	121300000	122010000	130890000	5	5	4	3.46501	2.88529	5948.22	1308.4	0
P68366	TUBA4A	Tubulin alpha-4A chain (Alpha-tubulin 1) (Testis-specific alpha-tubulin) (Tubulin H2-alpha) (Tubulin alpha-1 chain)	TBA4A_HUMAN	82436000	138640000	130040000	101860000	110990000	86033000	93134000	114220000	100570000	116580000	54912000	39294000	52770000	49805000	5	5	4	3.20931	2.55832	5924.33	799.022	0
P55060	CSE1L	Exportin-2 (Exp2) (Cellular apoptosis susceptibility protein) (Chromosome segregation 1-like protein) (Importin-alpha re-exporter)	XPO2_HUMAN	0	0	0	0	0	0	0	0	269310000	0	0	0	266800000	0	0	1	1	3.7901	3.4312	5870.82	1678.3	442.556
Q9UBQ7	GRHPR	Glyoxylate reductase/hydroxypyruvate reductase (EC 1.1.1.79) (EC 1.1.1.81)	GRHPR_HUMAN	28062000	35957000	0	48388000	0	166910000	178110000	129260000	145910000	128450000	78122000	80707000	85435000	79865000	3	5	4	4.63789	3.98987	5850.29	1240.99	390.283
P06702	S100A9	Protein S100-A9 (Calgranulin-B) (Calprotectin L1H subunit) (Leukocyte L1 complex heavy chain) (Migration inhibitory factor-related protein 14) (MRP-14) (p14) (S100 calcium-binding protein A9)	S10A9_HUMAN	0	0	0	0	0	0	0	0	0	0	325240000	269650000	321890000	309160000	0	0	4	0.260465	0.122803	5755.59	5136.3	5881.02
Q8NBS9	TXNDC5	Thioredoxin domain-containing protein 5 (Endoplasmic reticulum resident protein 46) (ER protein 46) (ERp46) (Thioredoxin-like protein p46)	TXND5_HUMAN	0	0	0	0	0	44805000	0	0	38063000	37258000	0	0	0	0	0	3	0	5.27125	4.08389	5738.81	2013.35	0
P08238	HSP90AB1	Heat shock protein HSP 90-beta (HSP 90) (Heat shock 84 kDa) (HSP 84) (HSP84)	HS90B_HUMAN	245580000	269090000	164040000	234270000	196820000	311880000	227210000	182620000	252660000	243440000	474630000	517810000	376160000	374900000	5	5	4	6.8559	6.78926	5603.01	1394.63	848.807
P62805	H4C1	Histone H4	H4_HUMAN	1540100000	1227300000	1610300000	1836500000	1703300000	1705100000	1115300000	627000000	1295400000	1533900000	1150200000	769760000	995570000	882780000	5	5	4	#N/A	#N/A	5554.93	7477.43	5208.24
P02749	APOH	Beta-2-glycoprotein 1 (APC inhibitor) (Activated protein C-binding protein) (Anticardiolipin cofactor) (Apolipoprotein H) (Apo-H) (Beta-2-glycoprotein I) (B2GPI) (Beta(2)GPI)	APOH_HUMAN	1608400000	1753100000	1555700000	1558200000	1599700000	1417500000	1537100000	1404000000	1425500000	1390000000	1680900000	1523000000	1750500000	1705000000	5	5	4	1.12706	1.14951	5506.78	0	0
P11177	PDHB	Pyruvate dehydrogenase E1 component subunit beta, mitochondrial (PDHE1-B) (EC 1.2.4.1)	ODPB_HUMAN	0	0	0	0	0	0	62161000	78893000	92055000	50429000	0	75625000	78209000	47938000	0	4	3	4.31799	4.09022	5475.05	1224.79	298.574
Q16891	IMMT	MICOS complex subunit MIC60 (Cell proliferation-inducing gene 4/52 protein) (Mitochondrial inner membrane protein) (Mitofilin) (p87/89)	MIC60_HUMAN	0	0	0	0	0	38709000	0	0	0	0	0	35687000	0	32660000	0	1	2	4.10047	3.72291	5442.91	2260.75	0
P04217	A1BG	Alpha-1B-glycoprotein (Alpha-1-B glycoprotein)	A1BG_HUMAN	12305000000	12817000000	11605000000	12015000000	12649000000	7890300000	9058200000	8726100000	9382400000	8753900000	5635300000	5892200000	6323500000	6510100000	5	5	4	1.40593	1.46758	5432.42	2222.25	628.671
Q07021	C1QBP	Complement component 1 Q subcomponent-binding protein, mitochondrial (ASF/SF2-associated protein p32) (Glycoprotein gC1qBP) (C1qBP) (Hyaluronan-binding protein 1) (Mitochondrial matrix protein p32) (gC1q-R protein) (p33) (SF2AP32)	C1QBP_HUMAN	151280000	115050000	100170000	102680000	100310000	194640000	203340000	93994000	142580000	0	209580000	219950000	261780000	222050000	5	4	4	4.07487	4.20342	5406.62	837.398	570.993
P49593	PPM1F	Protein phosphatase 1F (EC 3.1.3.16) (Ca(2+)/calmodulin-dependent protein kinase phosphatase) (CaM-kinase phosphatase) (CaMKPase) (Partner of PIX 2) (Protein fem-2 homolog) (hFem-2)	PPM1F_HUMAN	9639800	16510000	0	21420000	15919000	28278000	0	28002000	0	69810000	0	0	0	23625000	4	3	1	3.96486	3.07661	5406.08	1054.5	0
P30048	PRDX3	Thioredoxin-dependent peroxide reductase, mitochondrial (EC 1.11.1.24) (Antioxidant protein 1) (AOP-1) (HBC189) (Peroxiredoxin III) (Prx-III) (Peroxiredoxin-3) (Protein MER5 homolog) (Thioredoxin-dependent peroxiredoxin 3)	PRDX3_HUMAN	0	0	0	0	0	28044000	32288000	0	0	0	0	0	0	0	0	2	0	3.30738	3.2949	5403.08	1766.82	910.654
P05109	S100A8	Protein S100-A8 (Calgranulin-A) (Calprotectin L1L subunit) (Cystic fibrosis antigen) (CFAG) (Leukocyte L1 complex light chain) (Migration inhibitory factor-related protein 8) (MRP-8) (p8) (S100 calcium-binding protein A8) (Urinary stone protein band A)	S10A8_HUMAN	0	0	0	0	0	0	0	0	0	0	116260000	111360000	79950000	145630000	0	0	4	#N/A	#N/A	5401.7	6887.71	6904.3
O43488	AKR7A2	Aflatoxin B1 aldehyde reductase member 2 (EC 1.1.1.n11) (AFB1 aldehyde reductase 1) (AFB1-AR 1) (Aldoketoreductase 7) (Succinic semialdehyde reductase) (SSA reductase)	ARK72_HUMAN	0	0	0	0	0	50716000	0	0	0	0	0	0	24363000	29777000	0	1	2	4.47851	3.6065	5395.22	791.63	0
O75083	WDR1	WD repeat-containing protein 1 (Actin-interacting protein 1) (AIP1) (NORI-1)	WDR1_HUMAN	144080000	35209000	28690000	96485000	0	66181000	63524000	105380000	171730000	103520000	104940000	280270000	234890000	248980000	4	5	4	3.46415	2.82805	5364.1	1457.17	0
Q5T2N8	ATAD3C	ATPase family AAA domain-containing protein 3C	ATD3C_HUMAN	39197000	37267000	34723000	38940000	50345000	49653000	50253000	55713000	49214000	57290000	0	59982000	64370000	47002000	5	5	3	4.28451	4.50242	5352.16	1873.9	0
Q8IWB7	WDFY1	WD repeat and FYVE domain-containing protein 1 (FYVE domain-containing protein localized to endosomes 1) (FENS-1) (Phosphoinositide-binding protein 1) (WD40- and FYVE domain-containing protein 1) (Zinc finger FYVE domain-containing protein 17)	WDFY1_HUMAN	0	0	0	0	19874000	0	0	22109000	20785000	23181000	0	0	0	0	1	3	0	2.79793	1.54079	5289.84	1948.58	1410.08
Q14166	TTLL12	Tubulin--tyrosine ligase-like protein 12 (Inactive tubulin--tyrosine ligase-like protein 12)	TTL12_HUMAN	0	0	14849000	15394000	25695000	41561000	29000000	39279000	17023000	32830000	0	0	22010000	13738000	3	5	2	3.02181	2.62108	5243.08	1235.93	404.843
P11310	ACADM	Medium-chain specific acyl-CoA dehydrogenase, mitochondrial (MCAD) (EC 1.3.8.7) (Medium chain acyl-CoA dehydrogenase) (MCADH)	ACADM_HUMAN	0	12185000	32773000	0	0	0	0	0	21366000	0	18071000	28604000	18002000	0	2	1	3	3.44071	3.05079	5214.9	2671.16	1124.66
P22314	UBA1	Ubiquitin-like modifier-activating enzyme 1 (EC 6.2.1.45) (Protein A1S9) (Ubiquitin-activating enzyme E1)	UBA1_HUMAN	0	0	8166700	8489200	0	7244700	0	7203700	0	0	0	0	23938000	29420000	2	2	2	3.5051	3.28525	5138.62	2155.26	0
P21754	ZP3	Zona pellucida sperm-binding protein 3 (Sperm receptor) (ZP3A/ZP3B) (Zona pellucida glycoprotein 3) (Zp-3) (Zona pellucida protein C) [Cleaved into: Processed zona pellucida sperm-binding protein 3]	ZP3_HUMAN	4708700000	4863200000	4846000000	5792800000	5489900000	5587400000	6882600000	6719300000	6354300000	6694900000	6600700000	7458600000	7862200000	8764200000	5	5	4	7.75328	7.29846	5065.68	836.697	0
Q16204	CCDC6	Coiled-coil domain-containing protein 6 (Papillary thyroid carcinoma-encoded protein) (Protein H4)	CCDC6_HUMAN	0	0	0	0	0	52218000	38706000	39241000	0	0	0	0	32099000	0	0	3	1	4.9079	3.60765	5047.38	0	0
P61626	LYZ	Lysozyme C (EC 3.2.1.17) (1,4-beta-N-acetylmuramidase C)	LYSC_HUMAN	0	0	0	0	0	0	0	0	0	0	501390000	526460000	559210000	387840000	0	0	4	0	0.328456	5043.86	4327.3	6682.13
P49411	TUFM	Elongation factor Tu, mitochondrial (EF-Tu) (P43)	EFTU_HUMAN	0	0	0	0	14064000	39062000	0	45761000	59658000	63726000	66817000	58755000	77524000	45548000	1	4	4	3.95154	4.25402	5012.62	1361.93	602.098
P84077	ARF1	ADP-ribosylation factor 1	ARF1_HUMAN	112420000	31745000	30757000	77918000	54895000	106090000	84514000	0	44483000	0	130860000	102220000	158830000	66830000	5	3	4	#N/A	#N/A	4924.11	869.371	0
P49368	CCT3	T-complex protein 1 subunit gamma (TCP-1-gamma) (CCT-gamma) (hTRiC5)	TCPG_HUMAN	62270000	126640000	54746000	41066000	115900000	110200000	232360000	271660000	291820000	77848000	227160000	306260000	197520000	205040000	5	5	4	5.5104	4.78735	4876.38	861.801	293.375
P26196	DDX6	Probable ATP-dependent RNA helicase DDX6 (EC 3.6.4.13) (ATP-dependent RNA helicase p54) (DEAD box protein 6) (Oncogene RCK)	DDX6_HUMAN	0	0	35159000	27042000	33882000	0	0	23491000	0	0	0	0	0	0	3	1	0	1.14397	0.903479	4795.14	738.112	0
P30084	ECHS1	Enoyl-CoA hydratase, mitochondrial (EC 4.2.1.17) (Enoyl-CoA hydratase 1) (Short-chain enoyl-CoA hydratase) (SCEH)	ECHM_HUMAN	0	0	0	0	0	39142000	66038000	43321000	40426000	0	0	0	0	51443000	0	4	1	2.67047	2.4185	4761.9	1026.25	0
P17174	GOT1	Aspartate aminotransferase, cytoplasmic (cAspAT) (EC 2.6.1.1) (EC 2.6.1.3) (Cysteine aminotransferase, cytoplasmic) (Cysteine transaminase, cytoplasmic) (cCAT) (Glutamate oxaloacetate transaminase 1) (Transaminase A)	AATC_HUMAN	64108000	0	78320000	92916000	0	0	0	0	50517000	0	0	46318000	0	0	3	1	1	4.88967	4.00837	4740.72	2318.08	802.689
P35232	PHB	Prohibitin	PHB_HUMAN	128370000	90552000	78975000	51770000	66490000	135830000	47405000	64907000	77042000	62749000	107410000	47782000	24991000	24677000	5	5	4	#N/A	#N/A	4658.29	1460.25	494.74
P27824	CANX	Calnexin (IP90) (Major histocompatibility complex class I antigen-binding protein p88) (p90)	CALX_HUMAN	43415000	61308000	0	0	0	87530000	0	0	0	0	100670000	96433000	137460000	59990000	2	1	4	5.10065	3.85353	4603.8	1161.31	344.389
P21695	GPD1	Glycerol-3-phosphate dehydrogenase [NAD(+)], cytoplasmic (GPD-C) (GPDH-C) (EC 1.1.1.8)	GPDA_HUMAN	0	0	0	0	0	0	0	16519000	0	0	0	0	22112000	17295000	0	1	2	3.31047	2.45232	4561.61	1005.13	1326.86
P14550	AKR1A1	Aldo-keto reductase family 1 member A1 (EC 1.1.1.2) (EC 1.1.1.372) (EC 1.1.1.54) (Alcohol dehydrogenase [NADP(+)]) (Aldehyde reductase) (Glucuronate reductase) (EC 1.1.1.19) (Glucuronolactone reductase) (EC 1.1.1.20)	AK1A1_HUMAN	0	0	0	0	0	172220000	0	0	214140000	0	0	0	0	0	0	2	0	4.24939	3.41386	4515.19	1171.64	0
P54578	USP14	Ubiquitin carboxyl-terminal hydrolase 14 (EC 3.4.19.12) (Deubiquitinating enzyme 14) (Ubiquitin thioesterase 14) (Ubiquitin-specific-processing protease 14)	UBP14_HUMAN	0	0	0	0	0	0	12559000	9840300	0	0	0	0	0	0	0	2	0	2.58459	1.86116	4474.28	792.673	0
Q12907	LMAN2	Vesicular integral-membrane protein VIP36 (Glycoprotein GP36b) (Lectin mannose-binding 2) (Vesicular integral-membrane protein 36) (VIP36)	LMAN2_HUMAN	0	0	0	0	0	0	0	0	21433000	0	0	24040000	0	18519000	0	1	2	2.82438	1.94245	4439.07	1866.05	0
Q9UBV2	SEL1L	Protein sel-1 homolog 1 (Suppressor of lin-12-like protein 1) (Sel-1L)	SE1L1_HUMAN	0	0	0	0	0	23541000	20243000	51550000	0	27441000	0	20957000	23684000	0	0	4	2	2.73675	1.62301	4396.13	1107.32	0
P07099	EPHX1	Epoxide hydrolase 1 (EC 3.3.2.9) (Epoxide hydratase) (Microsomal epoxide hydrolase) (mEH)	HYEP_HUMAN	95949000	123230000	112990000	63807000	45462000	160960000	154970000	32945000	55775000	33452000	0	137770000	132810000	144430000	5	5	3	3.16695	2.04256	4254.54	964.234	794.739
O95671	ASMTL	Probable bifunctional dTTP/UTP pyrophosphatase/methyltransferase protein [Includes: dTTP/UTP pyrophosphatase (dTTPase/UTPase) (EC 3.6.1.9) (Nucleoside triphosphate pyrophosphatase) (Nucleotide pyrophosphatase) (Nucleotide PPase); N-acetylserotonin O-methyltransferase-like protein (ASMTL) (EC 2.1.1.-)]	ASML_HUMAN	0	0	0	0	0	32288000	40320000	36592000	25168000	26503000	0	26637000	35196000	0	0	5	2	3.4608	2.38548	4230.36	771.344	0
P02750	LRG1	Leucine-rich alpha-2-glycoprotein (LRG)	A2GL_HUMAN	237810000	277810000	262040000	235230000	251520000	79355000	0	71274000	80860000	104850000	53198000	68269000	64077000	69751000	5	4	4	0.57396	0.307089	4211.75	0	0
P52788	SMS	Spermine synthase (SPMSY) (EC 2.5.1.22) (Spermidine aminopropyltransferase)	SPSY_HUMAN	369940000	88466000	211360000	130030000	295650000	317170000	76962000	310260000	381050000	353950000	72664000	124310000	327050000	92460000	5	5	4	5.27504	4.22593	4136.64	1760.08	388.567
O00425	IGF2BP3	Insulin-like growth factor 2 mRNA-binding protein 3 (IGF2 mRNA-binding protein 3) (IMP-3) (IGF-II mRNA-binding protein 3) (KH domain-containing protein overexpressed in cancer) (hKOC) (VICKZ family member 3)	IF2B3_HUMAN	0	0	0	13336000	0	0	0	0	0	0	0	0	0	0	1	0	0	4.11957	3.02684	4123.09	679.649	0
P00387	CYB5R3	NADH-cytochrome b5 reductase 3 (B5R) (Cytochrome b5 reductase) (EC 1.6.2.2) (Diaphorase-1) [Cleaved into: NADH-cytochrome b5 reductase 3 membrane-bound form; NADH-cytochrome b5 reductase 3 soluble form]	NB5R3_HUMAN	0	0	0	0	0	0	0	0	0	0	0	0	0	24663000	0	0	1	1.47988	1.0965	4106.79	1351.18	0
P22695	UQCRC2	Cytochrome b-c1 complex subunit 2, mitochondrial (Complex III subunit 2) (Core protein II) (Ubiquinol-cytochrome-c reductase complex core protein 2)	QCR2_HUMAN	0	0	0	0	0	0	43812000	0	0	0	0	12676000	11907000	0	0	1	2	1.78972	1.95558	4081.76	1040.61	0
Q14697	GANAB	Neutral alpha-glucosidase AB (EC 3.2.1.207) (Alpha-glucosidase 2) (Glucosidase II subunit alpha)	GANAB_HUMAN	0	0	0	0	0	0	12367000	12471000	0	0	26642000	44350000	0	0	0	2	2	3.14716	2.20437	4073.14	2560.14	941.417
P09972	ALDOC	Fructose-bisphosphate aldolase C (EC 4.1.2.13) (Brain-type aldolase)	ALDOC_HUMAN	0	0	0	0	0	0	0	0	74096000	0	0	30803000	29054000	0	0	1	2	1.91614	1.37977	4055.96	573.826	0
Q9HDC9	APMAP	Adipocyte plasma membrane-associated protein (Protein BSCv)	APMAP_HUMAN	0	0	0	0	0	44086000	57198000	69799000	69148000	65704000	92889000	0	0	0	0	5	1	3.7908	2.41168	4001.19	1022.79	0
Q9BUT1	BDH2	3-hydroxybutyrate dehydrogenase type 2 (EC 1.1.1.-) (EC 1.1.1.30) (Dehydrogenase/reductase SDR family member 6) (Oxidoreductase UCPA) (R-beta-hydroxybutyrate dehydrogenase) (Short chain dehydrogenase/reductase family 15C member 1)	BDH2_HUMAN	0	0	0	0	0	0	0	0	0	0	0	0	0	14196000	0	0	1	2.08251	1.16609	3983.72	674.783	0
P02765	AHSG	Alpha-2-HS-glycoprotein (Alpha-2-Z-globulin) (Ba-alpha-2-glycoprotein) (Fetuin-A) [Cleaved into: Alpha-2-HS-glycoprotein chain A; Alpha-2-HS-glycoprotein chain B]	FETUA_HUMAN	5581400000	5978900000	6015000000	6001100000	5394300000	4358400000	4559700000	5218700000	5159800000	5026000000	4436200000	5152000000	4902800000	4775600000	5	5	4	0.682476	0.759984	3983.38	2478.68	1015.01
Q16851	UGP2	UTP--glucose-1-phosphate uridylyltransferase (EC 2.7.7.9) (UDP-glucose pyrophosphorylase) (UDPGP) (UGPase)	UGPA_HUMAN	50348000	0	71855000	45285000	18174000	79259000	87029000	74678000	53989000	61277000	48973000	61425000	56798000	49296000	4	5	4	4.30482	3.50673	3930.23	1183.86	0
Q6HA08	ASTL	Astacin-like metalloendopeptidase (EC 3.4.-.-) (Oocyte astacin) (Ovastacin)	ASTL_HUMAN	183400000	189910000	205570000	181080000	217830000	45748000	45194000	43209000	23891000	35278000	0	0	49168000	43851000	5	5	2	5.90374	4.97801	3891.08	0	0
P34897	SHMT2	Serine hydroxymethyltransferase, mitochondrial (SHMT) (EC 2.1.2.1) (Glycine hydroxymethyltransferase) (Serine methylase)	GLYM_HUMAN	0	0	0	0	0	0	0	0	0	0	28935000	0	0	0	0	0	1	4.03159	3.81692	3710.82	864.862	0
Q02218	OGDH	2-oxoglutarate dehydrogenase, mitochondrial (EC 1.2.4.2) (2-oxoglutarate dehydrogenase complex component E1) (OGDC-E1) (Alpha-ketoglutarate dehydrogenase)	ODO1_HUMAN	206290000	130170000	109970000	102890000	145530000	144930000	87193000	80314000	179860000	173100000	0	0	47687000	68344000	5	5	2	4.44827	4.55339	3625.91	1174.16	0
P48047	ATP5PO	ATP synthase subunit O, mitochondrial (ATP synthase peripheral stalk subunit OSCP) (Oligomycin sensitivity conferral protein) (OSCP)	ATPO_HUMAN	0	0	0	0	0	45082000	0	38552000	0	0	0	0	0	0	0	2	0	3.52116	3.71863	3516.53	708.069	0
P0DPI2	GATD3A	Glutamine amidotransferase-like class 1 domain-containing protein 3A, mitochondrial	GAL3A_HUMAN	0	0	0	0	0	0	0	20277000	18384000	17443000	0	0	0	0	0	3	0	#N/A	#N/A	3480.23	1738.18	0
Q05996	ZP2	Zona pellucida sperm-binding protein 2 (Zona pellucida glycoprotein 2) (Zp-2) (Zona pellucida protein A) [Cleaved into: Processed zona pellucida sperm-binding protein 2]	ZP2_HUMAN	2417200000	2573400000	2365400000	2361400000	2321500000	2769400000	2790200000	2880700000	2859200000	2688100000	5673600000	4633200000	5233100000	4569500000	5	5	4	7.82001	7.20202	3402.05	0	0
P55084	HADHB	Trifunctional enzyme subunit beta, mitochondrial (TP-beta) [Includes: 3-ketoacyl-CoA thiolase (EC 2.3.1.155) (EC 2.3.1.16) (Acetyl-CoA acyltransferase) (Beta-ketothiolase)]	ECHB_HUMAN	0	0	0	67666000	0	0	0	0	0	74604000	0	47905000	43140000	52216000	1	1	3	2.3981	2.63974	3354.37	1038.13	845.215
P29401	TKT	Transketolase (TK) (EC 2.2.1.1)	TKT_HUMAN	0	0	0	0	0	0	0	0	0	0	26527000	0	15265000	14695000	0	0	3	2.94956	3.09097	3353.15	821.779	877.526
P07858	CTSB	Cathepsin B (EC 3.4.22.1) (APP secretase) (APPS) (Cathepsin B1) [Cleaved into: Cathepsin B light chain; Cathepsin B heavy chain]	CATB_HUMAN	17751000	0	0	0	0	0	0	0	0	0	0	0	0	20376000	1	0	1	4.49234	4.76249	3346.54	1163.23	766.885
P28331	NDUFS1	NADH-ubiquinone oxidoreductase 75 kDa subunit, mitochondrial (EC 7.1.1.2) (Complex I-75kD) (CI-75kD)	NDUS1_HUMAN	54471000	50271000	57763000	64392000	62199000	71004000	51073000	48661000	53803000	54115000	0	37923000	0	0	5	5	1	1.832	2.18352	3280.47	1977.84	877.002
P49755	TMED10	Transmembrane emp24 domain-containing protein 10 (Protein TMED10) (21 kDa transmembrane-trafficking protein) (S31I125) (S31III125) (Tmp-21-I) (Transmembrane protein Tmp21) (p23) (p24 family protein delta-1) (p24delta1) (p24delta)	TMEDA_HUMAN	0	0	0	0	49914000	0	0	0	0	0	0	0	0	0	1	0	0	2.19004	1.72339	3220.77	0	0
P63244	RACK1	Receptor of activated protein C kinase 1 (Cell proliferation-inducing gene 21 protein) (Guanine nucleotide-binding protein subunit beta-2-like 1) (Guanine nucleotide-binding protein subunit beta-like protein 12.3) (Human lung cancer oncogene 7 protein) (HLC-7) (Receptor for activated C kinase) (Small ribosomal subunit protein RACK1) [Cleaved into: Receptor of activated protein C kinase 1, N-termi…	RACK1_HUMAN	21566000	0	0	0	0	0	0	0	0	0	0	0	0	86487000	1	0	1	0.698027	1.59117	3171.62	0	449.704
A0AVT1	UBA6	Ubiquitin-like modifier-activating enzyme 6 (Ubiquitin-activating enzyme 6) (EC 6.2.1.45) (Monocyte protein 4) (MOP-4) (Ubiquitin-activating enzyme E1-like protein 2) (E1-L2)	UBA6_HUMAN	0	0	0	0	0	30089000	0	17176000	21982000	19973000	0	0	43706000	0	0	4	1	3.71299	2.9806	3024.12	2484.05	328.063
P61019	RAB2A	Ras-related protein Rab-2A	RAB2A_HUMAN	0	0	0	0	0	0	25821000	0	37583000	0	0	0	0	0	0	2	0	2.2024	1.23584	2974.99	817.116	0
O15382	BCAT2	Branched-chain-amino-acid aminotransferase, mitochondrial (BCAT(m)) (EC 2.6.1.42) (Placental protein 18) (PP18)	BCAT2_HUMAN	0	0	0	0	0	0	14986000	0	0	0	0	0	0	14188000	0	1	1	1.9409	1.63713	2928.93	471.875	0
P46926	GNPDA1	Glucosamine-6-phosphate isomerase 1 (EC 3.5.99.6) (Glucosamine-6-phosphate deaminase 1) (GNPDA 1) (GlcN6P deaminase 1) (Oscillin)	GNPI1_HUMAN	16282000	13108000	0	15464000	16786000	108680000	98901000	59076000	143270000	130410000	75093000	127530000	57435000	63983000	4	5	4	2.10914	1.52258	2731.27	1012.51	0
P63241	EIF5A	Eukaryotic translation initiation factor 5A-1 (eIF-5A-1) (eIF-5A1) (Eukaryotic initiation factor 5A isoform 1) (eIF-5A) (Rev-binding factor) (eIF-4D)	IF5A1_HUMAN	135670000	33946000	0	32390000	0	145380000	39537000	34200000	28584000	0	0	39829000	77450000	0	3	4	2	3.00814	2.8881	2650.79	0	0
P02511	CRYAB	Alpha-crystallin B chain (Alpha(B)-crystallin) (Heat shock protein beta-5) (HspB5) (Renal carcinoma antigen NY-REN-27) (Rosenthal fiber component)	CRYAB_HUMAN	0	0	0	77304000	0	0	0	0	71041000	0	0	0	0	0	1	1	0	#N/A	#N/A	2631.8	370.365	0
P02787	TF	Serotransferrin (Transferrin) (Beta-1 metal-binding globulin) (Siderophilin)	TRFE_HUMAN	7325100000	8094000000	8364300000	8139300000	8730200000	2482800000	2913300000	2562500000	2686300000	2596100000	3017400000	3617600000	3447200000	3335900000	5	5	4	1.65449	1.61887	2584.99	1629.02	1661.78
P00338	LDHA	L-lactate dehydrogenase A chain (LDH-A) (EC 1.1.1.27) (Cell proliferation-inducing gene 19 protein) (LDH muscle subunit) (LDH-M) (Renal carcinoma antigen NY-REN-59)	LDHA_HUMAN	0	0	0	0	0	0	0	0	0	0	53098000	0	59715000	66564000	0	0	3	2.73836	5.55636	2582.47	3323.76	5013.11
P04843	RPN1	Dolichyl-diphosphooligosaccharide--protein glycosyltransferase subunit 1 (Dolichyl-diphosphooligosaccharide--protein glycosyltransferase 67 kDa subunit) (Ribophorin I) (RPN-I) (Ribophorin-1)	RPN1_HUMAN	66790000	0	0	0	0	0	0	0	0	0	0	0	0	0	1	0	0	2.56527	2.09703	2555.36	0	0
P61158	ACTR3	Actin-related protein 3 (Actin-like protein 3)	ARP3_HUMAN	0	0	0	0	0	0	0	0	13413000	0	0	0	0	0	0	1	0	3.0101	2.46767	2547.91	546.846	0
O95988	TCL1B	T-cell leukemia/lymphoma protein 1B (Oncogene TCL-1B) (Oncogene TCL1B) (SYN-1) (Syncytiotrophoblast-specific protein) (TCL1/MTCP1-like protein 1)	TCL1B_HUMAN	0	53010000	0	0	0	45075000	0	55902000	0	77528000	0	41000000	0	65679000	1	3	2	2.52733	2.02666	2533.23	0	0
Q9NVI7	ATAD3A	ATPase family AAA domain-containing protein 3A	ATD3A_HUMAN	70323000	68554000	34345000	72101000	0	92275000	88032000	49868000	0	54739000	0	36823000	43550000	46822000	4	4	3	3.67398	3.81975	2518.5	1559.97	0
P51553	IDH3G	Isocitrate dehydrogenase [NAD] subunit gamma, mitochondrial (Isocitric dehydrogenase subunit gamma) (NAD(+)-specific ICDH subunit gamma)	IDH3G_HUMAN	0	0	0	0	0	0	0	39735000	0	0	0	0	43988000	0	0	1	1	1.30873	1.3524	2439.65	725.709	0
P01876	IGHA1	Immunoglobulin heavy constant alpha 1 (Ig alpha-1 chain C region) (Ig alpha-1 chain C region BUR) (Ig alpha-1 chain C region TRO)	IGHA1_HUMAN	0	0	0	0	0	27959000	0	0	0	26037000	95249000	57583000	53508000	68963000	0	2	4	1.82126	1.35559	2418.39	720.772	1129.87
Q16881	TXNRD1	Thioredoxin reductase 1, cytoplasmic (TR) (EC 1.8.1.9) (Gene associated with retinoic and interferon-induced mortality 12 protein) (GRIM-12) (Gene associated with retinoic and IFN-induced mortality 12 protein) (KM-102-derived reductase-like factor) (Thioredoxin reductase TR1)	TRXR1_HUMAN	0	19912000	26265000	25237000	17965000	0	28613000	0	0	0	0	7743100	13478000	14346000	4	1	3	1.77452	1.35239	2344.84	0	0
P02760	AMBP	Protein AMBP [Cleaved into: Alpha-1-microglobulin (Protein HC) (Alpha-1 microglycoprotein) (Complex-forming glycoprotein heterogeneous in charge); Inter-alpha-trypsin inhibitor light chain (ITI-LC) (Bikunin) (EDC1) (HI-30) (Uronic-acid-rich protein); Trypstatin]	AMBP_HUMAN	869120000	1128100000	990280000	1041000000	1140000000	925790000	1017000000	1063600000	1013300000	924280000	862650000	946580000	1092400000	1097200000	5	5	4	1.74827	1.16984	2304.8	300.475	0
P18669	PGAM1	Phosphoglycerate mutase 1 (EC 5.4.2.11) (EC 5.4.2.4) (BPG-dependent PGAM 1) (Phosphoglycerate mutase isozyme B) (PGAM-B)	PGAM1_HUMAN	0	0	0	0	0	0	0	0	0	0	0	0	71796000	122040000	0	0	2	3.21505	3.71519	2292.26	0	0
P08559	PDHA1	Pyruvate dehydrogenase E1 component subunit alpha, somatic form, mitochondrial (EC 1.2.4.1) (PDHE1-A type I)	ODPA_HUMAN	0	0	0	40462000	0	0	57533000	71806000	57279000	50574000	0	79910000	89607000	68300000	1	4	3	2.11501	2.17524	2193.7	726.973	0
P48735	IDH2	Isocitrate dehydrogenase [NADP], mitochondrial (IDH) (EC 1.1.1.42) (ICD-M) (IDP) (NADP(+)-specific ICDH) (Oxalosuccinate decarboxylase)	IDHP_HUMAN	121160000	156470000	215260000	136390000	135040000	143580000	210020000	182770000	212230000	123340000	0	11847000	62729000	55478000	5	5	3	1.49651	1.46005	2104.96	578.083	0
Q15366	PCBP2	Poly(rC)-binding protein 2 (Alpha-CP2) (Heterogeneous nuclear ribonucleoprotein E2) (hnRNP E2)	PCBP2_HUMAN	0	0	0	0	0	0	0	0	0	0	0	27779000	0	0	0	0	1	4.77862	4.93981	2094.6	542.746	386.11
O75369	FLNB	Filamin-B (FLN-B) (ABP-278) (ABP-280 homolog) (Actin-binding-like protein) (Beta-filamin) (Filamin homolog 1) (Fh1) (Filamin-3) (Thyroid autoantigen) (Truncated actin-binding protein) (Truncated ABP)	FLNB_HUMAN	0	0	0	0	0	9957300	0	0	1776700	0	2480500	2221600	11943000	11734000	0	2	4	2.80616	3.04185	2007.4	1799.61	1664.94
P01009	SERPINA1	Alpha-1-antitrypsin (Alpha-1 protease inhibitor) (Alpha-1-antiproteinase) (Serpin A1) [Cleaved into: Short peptide from AAT (SPAAT)]	A1AT_HUMAN	273630000	259850000	292480000	272250000	234970000	193870000	185860000	235920000	164560000	250080000	145690000	149500000	128700000	154820000	5	5	4	2.73302	2.33186	1988.35	953.873	654.36
Q9UFN0	NIPSNAP3A	Protein NipSnap homolog 3A (NipSnap3A) (Protein NipSnap homolog 4) (NipSnap4) (Target for Salmonella secreted protein C) (TassC)	NPS3A_HUMAN	28395000	22944000	36101000	42782000	44220000	85230000	71282000	58156000	112000000	70211000	51748000	90456000	87686000	83292000	5	5	4	2.9722	2.39742	1942.32	0	0
Q9Y333	LSM2	U6 snRNA-associated Sm-like protein LSm2 (Protein G7b) (Small nuclear ribonuclear protein D homolog) (snRNP core Sm-like protein Sm-x5)	LSM2_HUMAN	0	0	0	0	0	0	18611000	0	0	0	0	0	0	0	0	1	0	3.42343	2.48621	1935.87	0	0
P01011	SERPINA3	Alpha-1-antichymotrypsin (ACT) (Cell growth-inhibiting gene 24/25 protein) (Serpin A3) [Cleaved into: Alpha-1-antichymotrypsin His-Pro-less]	AACT_HUMAN	105630000	110430000	95302000	88605000	116370000	77746000	84857000	88760000	92141000	93897000	96049000	95085000	108160000	87352000	5	5	4	1.10135	0.965775	1930.83	1013.06	770.029
P23396	RPS3	40S ribosomal protein S3 (EC 4.2.99.18) (Small ribosomal subunit protein uS3)	RS3_HUMAN	34738000	0	16743000	20784000	12152000	0	0	22201000	16316000	16181000	36553000	41994000	35356000	0	4	3	3	1.32694	3.23631	1918.95	593.532	929.36
P01859	IGHG2	Immunoglobulin heavy constant gamma 2 (Ig gamma-2 chain C region) (Ig gamma-2 chain C region DOT) (Ig gamma-2 chain C region TIL) (Ig gamma-2 chain C region ZIE)	IGHG2_HUMAN	0	0	0	0	0	0	0	0	0	0	0	0	110840000	98842000	0	0	2	0.830195	0.802873	1910.77	0	0
Q9BQE3	TUBA1C	Tubulin alpha-1C chain (Alpha-tubulin 6) (Tubulin alpha-6 chain) [Cleaved into: Detyrosinated tubulin alpha-1C chain]	TBA1C_HUMAN	0	0	0	0	0	0	0	0	0	0	166750000	91996000	101300000	106700000	0	0	4	1.36695	1.80173	1902.4	0	0
O94788	ALDH1A2	Retinal dehydrogenase 2 (RALDH 2) (RalDH2) (EC 1.2.1.36) (Aldehyde dehydrogenase family 1 member A2) (Retinaldehyde-specific dehydrogenase type 2) (RALDH(II))	AL1A2_HUMAN	0	0	0	0	0	0	0	10294000	0	0	0	0	0	0	0	1	0	2.48824	1.33613	1885.84	0	0
Q8NB78	KDM1B	Lysine-specific histone demethylase 1B (EC 1.14.99.66) (Flavin-containing amine oxidase domain-containing protein 1) (Lysine-specific histone demethylase 2)	KDM1B_HUMAN	0	0	0	0	0	0	0	0	0	12128000	0	0	0	0	0	1	0	2.85959	1.55106	1883.14	0	0
P08758	ANXA5	Annexin A5 (Anchorin CII) (Annexin V) (Annexin-5) (Calphobindin I) (CBP-I) (Endonexin II) (Lipocortin V) (Placental anticoagulant protein 4) (PP4) (Placental anticoagulant protein I) (PAP-I) (Thromboplastin inhibitor) (Vascular anticoagulant-alpha) (VAC-alpha)	ANXA5_HUMAN	0	0	0	0	0	0	0	0	0	0	0	0	0	6001200	0	0	1	2.6649	2.49396	1842.09	936.306	416.988
P16615	ATP2A2	Sarcoplasmic/endoplasmic reticulum calcium ATPase 2 (SERCA2) (SR Ca(2+)-ATPase 2) (EC 7.2.2.10) (Calcium pump 2) (Calcium-transporting ATPase sarcoplasmic reticulum type, slow twitch skeletal muscle isoform) (Endoplasmic reticulum class 1/2 Ca(2+) ATPase)	AT2A2_HUMAN	499990000	406910000	315590000	352570000	401750000	470330000	247480000	347560000	386140000	366030000	139360000	256570000	249330000	198420000	5	5	4	1.48222	1.49631	1812.84	356.48	0
P02647	APOA1	Apolipoprotein A-I (Apo-AI) (ApoA-I) (Apolipoprotein A1) [Cleaved into: Proapolipoprotein A-I (ProapoA-I); Truncated apolipoprotein A-I (Apolipoprotein A-I(1-242))]	APOA1_HUMAN	3810400000	4082400000	3112800000	3556600000	5266900000	0	0	4233900000	3856100000	4367500000	0	0	5492700000	3836500000	5	3	2	1.23866	0.986649	1800.85	1956.86	1534.05
P39656	DDOST	Dolichyl-diphosphooligosaccharide--protein glycosyltransferase 48 kDa subunit (DDOST 48 kDa subunit) (Oligosaccharyl transferase 48 kDa subunit)	OST48_HUMAN	0	0	0	0	0	0	0	0	0	0	0	0	0	6598700	0	0	1	2.61456	2.10919	1762.57	551.18	0
P17858	PFKL	ATP-dependent 6-phosphofructokinase, liver type (ATP-PFK) (PFK-L) (EC 2.7.1.11) (6-phosphofructokinase type B) (Phosphofructo-1-kinase isozyme B) (PFK-B) (Phosphohexokinase)	PFKAL_HUMAN	0	0	28196000	0	0	0	0	0	0	0	0	0	0	0	1	0	0	3.25391	2.69239	1760.72	0	0
Q96PD5	PGLYRP2	N-acetylmuramoyl-L-alanine amidase (EC 3.5.1.28) (Peptidoglycan recognition protein 2) (Peptidoglycan recognition protein long) (PGRP-L)	PGRP2_HUMAN	2085600000	2000600000	2178100000	2141700000	1974700000	1521700000	1808800000	1664000000	1775800000	1725800000	1888400000	1633200000	1768900000	1649000000	5	5	4	0.867884	0.741961	1743.29	609.794	0
P27105	STOM	Stomatin (Erythrocyte band 7 integral membrane protein) (Erythrocyte membrane protein band 7.2) (Protein 7.2b)	STOM_HUMAN	0	0	0	25704000	0	35795000	35327000	39091000	45361000	48822000	81796000	97379000	77138000	83688000	1	5	4	3.2186	2.86447	1638.48	0	0
P63261	ACTG1	Actin, cytoplasmic 2 (Gamma-actin) [Cleaved into: Actin, cytoplasmic 2, N-terminally processed]	ACTG_HUMAN	7323100000	5382300000	5213500000	4773900000	5012700000	7250400000	7052700000	6984800000	7227200000	7876400000	7174100000	6652400000	6650800000	6049900000	5	5	4	0.275469	0.283505	1412.3	613.287	963.598
P02751	FN1	Fibronectin (FN) (Cold-insoluble globulin) (CIG) [Cleaved into: Anastellin; Ugl-Y1; Ugl-Y2; Ugl-Y3]	FINC_HUMAN	25141000	22083000	12682000	70418000	21880000	32931000	13680000	14529000	0	0	0	0	6626700	0	5	3	1	2.24222	1.36618	1386.1	555.74	0
O75489	NDUFS3	NADH dehydrogenase [ubiquinone] iron-sulfur protein 3, mitochondrial (EC 7.1.1.2) (Complex I-30kD) (CI-30kD) (NADH-ubiquinone oxidoreductase 30 kDa subunit)	NDUS3_HUMAN	53730000	0	0	23624000	0	46423000	0	0	0	0	0	12968000	17547000	0	2	1	2	1.367	1.33694	1360.19	0	0
Q9UJS0	SLC25A13	Calcium-binding mitochondrial carrier protein Aralar2 (Citrin) (Mitochondrial aspartate glutamate carrier 2) (Solute carrier family 25 member 13)	CMC2_HUMAN	0	0	0	0	0	0	0	95598000	27409000	0	0	0	0	0	0	2	0	1.60172	1.5385	1343.63	0	0
Q5T9A4	ATAD3B	ATPase family AAA domain-containing protein 3B (AAA-TOB3)	ATD3B_HUMAN	37406000	100220000	91060000	40391000	82220000	134120000	198910000	191130000	156060000	141870000	130860000	157510000	250260000	221660000	5	5	4	2.36163	2.401	1332.98	0	0
P01042	KNG1	Kininogen-1 (Alpha-2-thiol proteinase inhibitor) (Fitzgerald factor) (High molecular weight kininogen) (HMWK) (Williams-Fitzgerald-Flaujeac factor) [Cleaved into: Kininogen-1 heavy chain; T-kinin (Ile-Ser-Bradykinin); Bradykinin (Kallidin I); Lysyl-bradykinin (Kallidin II); Kininogen-1 light chain; Low molecular weight growth-promoting factor]	KNG1_HUMAN	1057900000	1278700000	944150000	1087000000	1147900000	692420000	700150000	659510000	695550000	618940000	644400000	650400000	624270000	589430000	5	5	4	0.685595	0.526374	1321.92	526.906	0
P68104	EEF1A1	Elongation factor 1-alpha 1 (EF-1-alpha-1) (Elongation factor Tu) (EF-Tu) (Eukaryotic elongation factor 1 A-1) (eEF1A-1) (Leukocyte receptor cluster member 7)	EF1A1_HUMAN	737350000	769830000	713510000	714890000	721690000	889920000	880830000	762270000	649540000	825570000	2055900000	1993100000	1807700000	1781100000	5	5	4	7.1434	7.90973	1280.41	1525.82	809.806
P22626	HNRNPA2B1	Heterogeneous nuclear ribonucleoproteins A2/B1 (hnRNP A2/B1)	ROA2_HUMAN	94861000	49747000	0	0	0	101980000	54148000	0	0	0	68682000	0	0	0	2	2	1	2.13438	4.33697	1203.49	1450.59	945.927
Q9BWD1	ACAT2	Acetyl-CoA acetyltransferase, cytosolic (EC 2.3.1.9) (Acetyl-CoA transferase-like protein) (Cytosolic acetoacetyl-CoA thiolase)	THIC_HUMAN	0	0	0	0	6258700	0	26240000	7483100	9224200	7505200	0	11874000	6704600	0	1	4	2	3.40437	2.56417	1184.52	0	0
P06748	NPM1	Nucleophosmin (NPM) (Nucleolar phosphoprotein B23) (Nucleolar protein NO38) (Numatrin)	NPM_HUMAN	0	0	0	0	0	0	0	0	0	0	81418000	17039000	6761300	7706500	0	0	4	2.56621	4.28842	1171.12	0	815.627
P05543	SERPINA7	Thyroxine-binding globulin (Serpin A7) (T4-binding globulin)	THBG_HUMAN	289030000	270900000	254670000	222600000	231700000	163090000	190460000	175360000	141730000	161310000	202270000	161580000	122900000	172770000	5	5	4	#N/A	#N/A	1162.98	0	0
P30153	PPP2R1A	Serine/threonine-protein phosphatase 2A 65 kDa regulatory subunit A alpha isoform (Medium tumor antigen-associated 61 kDa protein) (PP2A subunit A isoform PR65-alpha) (PP2A subunit A isoform R1-alpha)	2AAA_HUMAN	0	0	0	0	0	13849000	12798000	0	0	0	0	0	0	0	0	2	0	2.7449	2.61773	1157.23	0	0
P05556	ITGB1	Integrin beta-1 (Fibronectin receptor subunit beta) (Glycoprotein IIa) (GPIIA) (VLA-4 subunit beta) (CD antigen CD29)	ITB1_HUMAN	13285000	0	0	0	0	0	8189100	0	0	0	0	0	0	8455500	1	1	1	3.53291	2.93488	1119.89	0	0
P62753	RPS6	40S ribosomal protein S6 (Phosphoprotein NP33) (Small ribosomal subunit protein eS6)	RS6_HUMAN	0	0	0	0	0	0	0	0	0	0	59866000	0	0	58743000	0	0	2	1.81542	3.57614	1023.04	0	0
P05155	SERPING1	Plasma protease C1 inhibitor (C1 Inh) (C1Inh) (C1 esterase inhibitor) (C1-inhibiting factor) (Serpin G1)	IC1_HUMAN	2040900000	2029300000	1901400000	2049600000	2120800000	1705200000	1890000000	1822700000	1801700000	1772400000	2794800000	1946900000	2216200000	1814400000	5	5	4	0.22928	0.134296	1000.48	0	0
P60852	ZP1	Zona pellucida sperm-binding protein 1 (Zona pellucida glycoprotein 1) (Zp-1) [Cleaved into: Processed zona pellucida sperm-binding protein 1]	ZP1_HUMAN	520050000	639920000	580110000	608310000	587890000	702350000	683710000	680870000	780150000	674470000	1330100000	1514700000	1350200000	1439700000	5	5	4	6.69738	5.99917	980.474	0	0
P51148	RAB5C	Ras-related protein Rab-5C (L1880) (RAB5L)	RAB5C_HUMAN	0	0	0	0	0	0	0	0	0	0	0	0	21525000	0	0	0	1	1.17095	1.54392	858.483	267.895	0
P01008	SERPINC1	Antithrombin-III (ATIII) (Serpin C1)	ANT3_HUMAN	49264000	0	0	45818000	47715000	44268000	62388000	65295000	0	52544000	0	78774000	0	67780000	3	4	2	1.78575	1.33428	852.881	0	0
P20340	RAB6A	Ras-related protein Rab-6A (Rab-6)	RAB6A_HUMAN	0	24021000	20894000	18624000	0	0	0	26836000	25628000	23613000	0	61522000	57684000	58265000	3	3	3	1.05289	0.672203	799.523	0	0
P05023	ATP1A1	Sodium/potassium-transporting ATPase subunit alpha-1 (Na(+)/K(+) ATPase alpha-1 subunit) (EC 7.2.2.13) (Sodium pump subunit alpha-1)	AT1A1_HUMAN	0	0	0	0	0	53268000	0	0	0	18166000	0	15546000	11712000	11137000	0	2	3	3.6277	4.03844	701.855	0	0
P00450	CP	Ceruloplasmin (EC 1.16.3.1) (Ferroxidase)	CERU_HUMAN	584860000	680740000	721970000	596320000	671210000	617090000	756490000	676900000	639740000	626010000	682580000	838310000	786940000	789270000	5	5	4	0.588886	0.552975	675.786	590.264	0
P05164	MPO	Myeloperoxidase (MPO) (EC 1.11.2.2) [Cleaved into: Myeloperoxidase; 89 kDa myeloperoxidase; 84 kDa myeloperoxidase; Myeloperoxidase light chain; Myeloperoxidase heavy chain]	PERM_HUMAN	0	0	0	0	0	0	0	0	0	0	193040000	219490000	226240000	202060000	0	0	4	#N/A	#N/A	625.789	2744.06	439.981
P35613	BSG	Basigin (5F7) (Collagenase stimulatory factor) (Extracellular matrix metalloproteinase inducer) (EMMPRIN) (Hepatoma-associated antigen) (HAb18G) (Leukocyte activation antigen M6) (OK blood group antigen) (Tumor cell-derived collagenase stimulatory factor) (TCSF) (CD antigen CD147)	BASI_HUMAN	0	0	0	0	0	0	0	0	0	0	162470000	0	0	0	0	0	1	4.99479	5.26761	615.533	0	0
O75882	ATRN	Attractin (DPPT-L) (Mahogany homolog)	ATRN_HUMAN	141270000	188250000	156860000	122290000	154300000	154880000	166660000	148030000	150810000	158110000	179130000	163070000	181900000	171620000	5	5	4	0.331086	0.308353	593.613	0	0
P02763	ORM1	Alpha-1-acid glycoprotein 1 (AGP 1) (Orosomucoid-1) (OMD 1)	A1AG1_HUMAN	2732600000	3065500000	2639500000	2540700000	2705500000	1448400000	1631700000	1641900000	1718100000	1423200000	1493000000	2253400000	1923600000	1862500000	5	5	4	0.675762	0.916211	563.965	0	0
P02656	APOC3	Apolipoprotein C-III (Apo-CIII) (ApoC-III) (Apolipoprotein C3)	APOC3_HUMAN	69877000	108700000	105970000	105400000	85064000	61087000	38340000	52042000	62036000	54448000	0	56569000	0	0	5	5	1	0.725094	0.657937	554.072	530.222	350.459
P01019	AGT	Angiotensinogen (Serpin A8) [Cleaved into: Angiotensin-1 (Angiotensin 1-10) (Angiotensin I) (Ang I); Angiotensin-2 (Angiotensin 1-8) (Angiotensin II) (Ang II); Angiotensin-3 (Angiotensin 2-8) (Angiotensin III) (Ang III) (Des-Asp[1]-angiotensin II); Angiotensin-4 (Angiotensin 3-8) (Angiotensin IV) (Ang IV); Angiotensin 1-9; Angiotensin 1-7; Angiotensin 1-5; Angiotensin 1-4]	ANGT_HUMAN	130840000	159720000	116710000	105320000	132460000	53166000	30684000	43004000	50457000	31612000	0	0	35111000	60290000	5	5	2	0.800991	0.582591	547.953	0	0
Q9UFW8	CGGBP1	CGG triplet repeat-binding protein 1 (CGG-binding protein 1) (20 kDa CGG-binding protein) (p20-CGGBP DNA-binding protein)	CGBP1_HUMAN	35964000	17121000	50450000	64213000	42945000	45070000	64119000	67368000	62750000	64781000	48066000	90909000	74013000	90994000	5	5	4	#N/A	#N/A	532.077	0	0
P62979	RPS27A	Ubiquitin-40S ribosomal protein S27a (Ubiquitin carboxyl extension protein 80) [Cleaved into: Ubiquitin; 40S ribosomal protein S27a (Small ribosomal subunit protein eS31)]	RS27A_HUMAN	360620000	0	864340000	820330000	517390000	0	0	450120000	578020000	999890000	0	0	1581000000	937120000	4	3	2	0.808915	2.62165	510.818	637.393	452.714
Q9UGV2	NDRG3	Protein NDRG3 (N-myc downstream-regulated gene 3 protein)	NDRG3_HUMAN	2822400000	2624400000	3563900000	5437500000	2722100000	3564000000	5884700000	6053100000	6340900000	6057200000	0	8164200000	8412100000	10167000000	5	5	3	1.56524	1.20729	507.295	0	0
P80188	LCN2	Neutrophil gelatinase-associated lipocalin (NGAL) (25 kDa alpha-2-microglobulin-related subunit of MMP-9) (Lipocalin-2) (Oncogene 24p3) (Siderocalin) (p25)	NGAL_HUMAN	0	0	0	0	0	0	0	0	0	0	151230000	157310000	186990000	160830000	0	0	4	#N/A	#N/A	486.502	1291.67	351.128
P00739	HPR	Haptoglobin-related protein	HPTR_HUMAN	60762000	58851000	46878000	58322000	54092000	64547000	61686000	72135000	78918000	60462000	55518000	70320000	69766000	80834000	5	5	4	0.161357	0	482.133	0	0
Q12836	ZP4	Zona pellucida sperm-binding protein 4 (Zona pellucida glycoprotein 4) (Zp-4) (Zona pellucida protein B) [Cleaved into: Processed zona pellucida sperm-binding protein 4]	ZP4_HUMAN	1429700000	1771200000	1465300000	1576600000	1543300000	2527900000	2592200000	2648800000	2812300000	2731100000	6396500000	5820000000	6886700000	6816700000	5	5	4	8.35942	7.90967	429.619	0	0
P08185	SERPINA6	Corticosteroid-binding globulin (CBG) (Serpin A6) (Transcortin)	CBG_HUMAN	42835000	55126000	90699000	106530000	77633000	75911000	67286000	59885000	69061000	69380000	0	77011000	53873000	68185000	5	5	3	#N/A	#N/A	429.099	0	0
P61224	RAP1B	Ras-related protein Rap-1b (EC 3.6.5.2) (GTP-binding protein smg p21B)	RAP1B_HUMAN	0	0	0	0	0	0	7596600	0	0	0	0	6478300	7160200	4914300	0	1	3	1.98765	1.6617	371.111	0	0
P07195	LDHB	L-lactate dehydrogenase B chain (LDH-B) (EC 1.1.1.27) (LDH heart subunit) (LDH-H) (Renal carcinoma antigen NY-REN-46)	LDHB_HUMAN	1122400000	1056800000	1204400000	36123000	0	900140000	352070000	11295000	10150000	23148000	29028000	60334000	51331000	69888000	4	5	4	0.262554	1.81624	366.671	0	720.835
P43251	BTD	Biotinidase (Biotinase) (EC 3.5.1.12)	BTD_HUMAN	90116000	113570000	117170000	84203000	83054000	80952000	87103000	63705000	61541000	63993000	52075000	63871000	50709000	78716000	5	5	4	0.308748	0.246088	342.22	0	0
P01031	C5	Complement C5 (C3 and PZP-like alpha-2-macroglobulin domain-containing protein 4) [Cleaved into: Complement C5 beta chain; Complement C5 alpha chain; C5a anaphylatoxin; Complement C5 alpha' chain]	CO5_HUMAN	23031000	0	0	24231000	22462000	34580000	0	18536000	48783000	46358000	202100000	179720000	192650000	179890000	3	4	4	3.73607	3.51165	319.886	0	0
P04004	VTN	Vitronectin (VN) (S-protein) (Serum-spreading factor) (V75) [Cleaved into: Vitronectin V65 subunit; Vitronectin V10 subunit; Somatomedin-B]	VTNC_HUMAN	0	0	0	21674000	0	0	0	0	0	0	0	31633000	33554000	22256000	1	0	3	4.12217	3.64226	244.778	0	0
Q16658	FSCN1	Fascin (55 kDa actin-bundling protein) (Singed-like protein) (p55)	FSCN1_HUMAN	0	0	0	0	0	0	0	0	0	0	0	0	34069000	0	0	0	1	1.7635	1.88377	237.269	0	0
P19338	NCL	Nucleolin (Protein C23)	NUCL_HUMAN	30242000	0	0	0	0	0	0	0	0	0	44420000	24843000	39484000	39885000	1	0	4	1.73776	4.58359	225.288	0	697.431
P22792	CPN2	Carboxypeptidase N subunit 2 (Carboxypeptidase N 83 kDa chain) (Carboxypeptidase N large subunit) (Carboxypeptidase N polypeptide 2) (Carboxypeptidase N regulatory subunit)	CPN2_HUMAN	0	0	0	0	0	0	0	0	40976000	0	0	0	0	47975000	0	1	1	#N/A	#N/A	0	0	0
P08311	CTSG	Cathepsin G (CG) (EC 3.4.21.20)	CATG_HUMAN	0	0	0	0	0	0	0	0	0	0	191140000	189120000	187260000	175060000	0	0	4	#N/A	#N/A	0	796.018	0
P60842	EIF4A1	Eukaryotic initiation factor 4A-I (eIF-4A-I) (eIF4A-I) (EC 3.6.4.13) (ATP-dependent RNA helicase eIF4A-1)	IF4A1_HUMAN	0	0	0	0	0	0	0	0	0	0	0	26799000	26226000	36171000	0	0	3	2.43975	3.82004	0	0	0
P19827	ITIH1	Inter-alpha-trypsin inhibitor heavy chain H1 (ITI heavy chain H1) (ITI-HC1) (Inter-alpha-inhibitor heavy chain 1) (Inter-alpha-trypsin inhibitor complex component III) (Serum-derived hyaluronan-associated protein) (SHAP)	ITIH1_HUMAN	0	0	0	0	0	0	0	19461000	0	0	0	0	0	0	0	1	0	2.57853	0.796191	0	0	0
P62820	RAB1A	Ras-related protein Rab-1A (YPT1-related protein)	RAB1A_HUMAN	0	0	0	0	0	0	0	0	72489000	0	0	0	0	0	0	1	0	2.40198	1.51348	0	0	0
A0A2R8YFL7	OOSP4A	Oocyte-secreted protein 4A	OSP4A_HUMAN	0	0	0	0	0	45913000	40441000	37378000	38705000	32725000	0	39743000	36869000	40011000	0	5	3	3.68007	3.02772	0	0	0
Q9H0U4	RAB1B	Ras-related protein Rab-1B	RAB1B_HUMAN	0	0	0	0	0	0	82347000	0	0	0	0	0	0	0	0	1	0	1.9871	1.16633	0	0	0
Q08431	MFGE8	Lactadherin (Breast epithelial antigen BA46) (HMFG) (MFGM) (Milk fat globule-EGF factor 8) (MFG-E8) (SED1) [Cleaved into: Lactadherin short form; Medin]	MFGM_HUMAN	31976000	28762000	27241000	0	17159000	60239000	57016000	48048000	53965000	47543000	92249000	92968000	91110000	71680000	4	5	4	4.08694	3.69914	0	0	0
P06737	PYGL	Glycogen phosphorylase, liver form (EC 2.4.1.1)	PYGL_HUMAN	47909000	50468000	36420000	0	45266000	0	0	0	0	0	30520000	0	0	0	4	0	1	0	0.240719	0	0	0
P17661	DES	Desmin	DESM_HUMAN	64050000	47872000	31092000	0	52106000	45363000	36064000	44719000	46087000	0	0	0	0	0	4	4	0	0.108882	0	0	0	0
P04180	LCAT	Phosphatidylcholine-sterol acyltransferase (EC 2.3.1.43) (1-alkyl-2-acetylglycerophosphocholine esterase) (EC 3.1.1.47) (Lecithin-cholesterol acyltransferase) (Phospholipid-cholesterol acyltransferase) (Platelet-activating factor acetylhydrolase) (PAF acetylhydrolase)	LCAT_HUMAN	71215000	44351000	31730000	0	52288000	41988000	0	0	0	38912000	0	60286000	0	30299000	4	2	2	0	0.179902	0	0	0
P07996	THBS1	Thrombospondin-1 (Glycoprotein G)	TSP1_HUMAN	147670000	97461000	117980000	127840000	88925000	112460000	60637000	95713000	130250000	53114000	0	0	13409000	0	5	5	1	0.42463	0	0	0	0
Q9NZP8	C1RL	Complement C1r subcomponent-like protein (C1r-LP) (C1r-like protein) (EC 3.4.21.-) (C1r-like serine protease analog protein) (CLSPa)	C1RL_HUMAN	143700000	191810000	156860000	163890000	250800000	166200000	210270000	153540000	143690000	200460000	192080000	186880000	157380000	166530000	5	5	4	0.190154	0.133198	0	0	0
P12236	SLC25A6	ADP/ATP translocase 3 (ADP,ATP carrier protein 3) (ADP,ATP carrier protein, isoform T2) (ANT 2) (Adenine nucleotide translocator 3) (ANT 3) (Solute carrier family 25 member 6) [Cleaved into: ADP/ATP translocase 3, N-terminally processed]	ADT3_HUMAN	152130000	162280000	194400000	149700000	298680000	265960000	241810000	267190000	183270000	138950000	352500000	225140000	162720000	254390000	5	5	4	0.854626	0.857339	0	0	0
P02774	GC	Vitamin D-binding protein (DBP) (VDB) (Gc protein-derived macrophage activating factor) (Gc-MAF) (GcMAF) (Gc-globulin) (Group-specific component) (Gc) (Vitamin D-binding protein-macrophage activating factor) (DBP-maf)	VTDB_HUMAN	160210000	225190000	183840000	220100000	210840000	149670000	163420000	208860000	201830000	187440000	224630000	218310000	226080000	246050000	5	5	4	0.915389	0.537582	0	0	0
P68371	TUBB4B	Tubulin beta-4B chain (Tubulin beta-2 chain) (Tubulin beta-2C chain)	TBB4B_HUMAN	362730000	297510000	131150000	132790000	245880000	503350000	305490000	275730000	247530000	67566000	600040000	347400000	534120000	287860000	5	5	4	5.42337	6.07659	0	0	464.571
P67936	TPM4	Tropomyosin alpha-4 chain (TM30p1) (Tropomyosin-4)	TPM4_HUMAN	375610000	328960000	146400000	332660000	173690000	412350000	294550000	318030000	362430000	264620000	93754000	97491000	106650000	62455000	5	5	4	1.05407	2.03577	0	0	0
P01834	IGKC	Immunoglobulin kappa constant (Ig kappa chain C region) (Ig kappa chain C region AG) (Ig kappa chain C region CUM) (Ig kappa chain C region EU) (Ig kappa chain C region OU) (Ig kappa chain C region ROY) (Ig kappa chain C region TI)	IGKC_HUMAN	396800000	347040000	375410000	365210000	352400000	253510000	344720000	797960000	392850000	339340000	685270000	1206600000	1434700000	1163600000	5	5	4	1.21236	0.638284	0	0	0
P19652	ORM2	Alpha-1-acid glycoprotein 2 (AGP 2) (Orosomucoid-2) (OMD 2)	A1AG2_HUMAN	861490000	1141000000	1264800000	1270500000	1472500000	398120000	507910000	467270000	411600000	358020000	778470000	701590000	748140000	582930000	5	5	4	1.12914	1.03318	0	0	0
P68032	ACTC1	Actin, alpha cardiac muscle 1 (Alpha-cardiac actin) [Cleaved into: Actin, alpha cardiac muscle 1, intermediate form]	ACTC_HUMAN	3046300000	2572500000	1543700000	2374700000	1917800000	1800000000	1199300000	1683300000	1298700000	2530500000	1243700000	1151400000	1429600000	1749400000	5	5	4	#N/A	#N/A	0	0	0
				`

## Sheet: Table S2
Table S2. Cellular components enriched in DAPs in M2, 8 cell embryos and blastocysts
	Cluster	ID	Description	BgRatio	pvalue	p.adjust	qvalue	geneID	Count
1	1	GO:0034774	secretory granule lumen	322/19594	1.34459e-11	2.3828e-10	1.28079e-10	CTSG/EEF2/LCN2/LTF/LYZ/MPO/S100A8/S100A9	8
2	1	GO:0060205	cytoplasmic vesicle lumen	325/19594	1.44812e-11	2.3828e-10	1.28079e-10	CTSG/EEF2/LCN2/LTF/LYZ/MPO/S100A8/S100A9	8
3	1	GO:0031983	vesicle lumen	327/19594	1.52094e-11	2.3828e-10	1.28079e-10	CTSG/EEF2/LCN2/LTF/LYZ/MPO/S100A8/S100A9	8
12	1	GO:0045111	intermediate filament cytoskeleton	257/19594	0.000729418	0.00285689	0.00153562	KRT14/KRT5/S100A8	3
14	1	GO:0062023	collagen-containing extracellular matrix	429/19594	0.00316958	0.0106407	0.00571955	CTSG/S100A8/S100A9	3
18	1	GO:0031430	M band	23/19594	0.0163142	0.0425981	0.0228971	ENO1	1
19	2	GO:1904813	ficolin-1-rich granule lumen	124/19594	6.11724e-05	0.0081971	0.00624602	EEF1A1/GYG1/HSPA1B/MVP	4
20	2	GO:0005759	mitochondrial matrix	473/19594	0.000145192	0.00972789	0.00741245	ACAT1/ARG2/DLST/HSPA9/OAT/PRDX5	6
22	2	GO:0062023	collagen-containing extracellular matrix	429/19594	0.000810124	0.019739	0.0150407	MFGE8/VTN/ZP1/ZP2/ZP4	5
25	2	GO:0072562	blood microparticle	147/19594	0.00208774	0.0399653	0.0304528	HSPA1B/STOM/VTN	3
26	3	GO:0031093	platelet alpha granule lumen	67/19594	2.87337e-07	2.3396e-05	1.23137e-05	A1BG/ACTN2/ORM2/THBS1	4
27	3	GO:0030017	sarcomere	209/19594	7.33812e-07	2.3396e-05	1.23137e-05	ACTN2/MYBPC3/MYH7/MYL3/TPM4	5
28	3	GO:0031091	platelet alpha granule	91/19594	9.89219e-07	2.3396e-05	1.23137e-05	A1BG/ACTN2/ORM2/THBS1	4
29	3	GO:0030016	myofibril	228/19594	1.12731e-06	2.3396e-05	1.23137e-05	ACTN2/MYBPC3/MYH7/MYL3/TPM4	5
30	3	GO:0043292	contractile fiber	238/19594	1.39262e-06	2.3396e-05	1.23137e-05	ACTN2/MYBPC3/MYH7/MYL3/TPM4	5
34	3	GO:0072562	blood microparticle	147/19594	6.70798e-06	6.26079e-05	3.29515e-05	A1BG/KRT1/ORM2/TF	4
40	3	GO:0032982	myosin filament	22/19594	0.000162003	0.000907218	0.000477483	MYBPC3/MYH7	2
44	3	GO:0062023	collagen-containing extracellular matrix	429/19594	0.00043006	0.00190132	0.00100069	A1BG/KRT1/ORM2/THBS1	4
45	3	GO:0001533	cornified envelope	45/19594	0.0006862	0.00288204	0.00151686	KRT1/KRT10	2
56	3	GO:0005832	chaperonin-containing T-complex	11/19594	0.00950486	0.0257551	0.0135553	CCT6A	1
58	3	GO:0031143	pseudopodium	18/19594	0.0155091	0.0394776	0.0207777	ACTN2	1
59	3	GO:0033178	proton-transporting two-sector ATPase complex, catalytic domain	20/19594	0.0172183	0.0421675	0.0221934	ATP5F1A	1
60	3	GO:0005753	mitochondrial proton-transporting ATP synthase complex	21/19594	0.0180718	0.0421675	0.0221934	ATP5F1A	1

## Sheet: Table S3
Table S3. Biological Processes enriched in DAPs in M2, 8 cell embryos and blastocysts
	Cluster	ID	Description	BgRatio	pvalue	p.adjust	qvalue	geneID	Count
1	1	GO:0050832	defense response to fungus	53/18800	2.88134e-10	1.32542e-07	7.3095e-08	CTSG/LTF/MPO/S100A8/S100A9	5
4	1	GO:0051238	sequestering of metal ion	16/18800	1.83045e-07	2.10502e-05	1.16089e-05	LCN2/S100A8/S100A9	3
6	1	GO:0055076	transition metal ion homeostasis	139/18800	2.70452e-06	0.000195215	0.000107659	LCN2/LTF/S100A8/S100A9	4
10	1	GO:0070486	leukocyte aggregation	13/18800	3.99797e-05	0.00183907	0.00101422	S100A8/S100A9	2
11	1	GO:0017014	protein nitrosylation	16/18800	6.14288e-05	0.00228652	0.00126099	S100A8/S100A9	2
12	1	GO:0018119	peptidyl-cysteine S-nitrosylation	16/18800	6.14288e-05	0.00228652	0.00126099	S100A8/S100A9	2
14	1	GO:0002544	chronic inflammatory response	17/18800	6.95897e-05	0.00228652	0.00126099	S100A8/S100A9	2
16	1	GO:0002523	leukocyte migration involved in inflammatory response	19/18800	8.74244e-05	0.00251345	0.00138614	S100A8/S100A9	2
17	1	GO:0035821	modulation of process of another organism	25/18800	0.000152985	0.00413959	0.00228293	LTF/S100A9	2
18	1	GO:0051092	positive regulation of NF-kappaB transcription factor activity	154/18800	0.000183627	0.00469268	0.00258796	LTF/S100A8/S100A9	3
19	1	GO:2001242	regulation of intrinsic apoptotic signaling pathway	171/18800	0.000250014	0.00605297	0.00333814	ENO1/S100A8/S100A9	3
20	1	GO:0001906	cell killing	185/18800	0.000315064	0.00724646	0.00399633	CTSG/LTF/LYZ	3
23	1	GO:0014002	astrocyte development	43/18800	0.000456971	0.00913943	0.00504028	S100A8/S100A9	2
27	1	GO:2000116	regulation of cysteine-type endopeptidase activity	229/18800	0.000587954	0.00975214	0.00537818	LTF/S100A8/S100A9	3
30	1	GO:0006826	iron ion transport	59/18800	0.000859994	0.0128106	0.00706491	LCN2/LTF	2
34	1	GO:0045109	intermediate filament organization	68/18800	0.00114061	0.0154318	0.00851043	KRT14/KRT5	2
40	1	GO:0001895	retina homeostasis	80/18800	0.00157418	0.0181031	0.00998361	LTF/LYZ	2
47	1	GO:0098869	cellular oxidant detoxification	100/18800	0.002445	0.0233631	0.0128845	MPO/S100A9	2
49	1	GO:0051702	biological process involved in interaction with symbiont	101/18800	0.00249334	0.0233631	0.0128845	CTSG/LTF	2
56	1	GO:0001558	regulation of cell growth	415/18800	0.00324298	0.0266387	0.0146909	ENO1/S100A8/S100A9	3
67	1	GO:0050729	positive regulation of inflammatory response	145/18800	0.00505906	0.0347338	0.0191553	S100A8/S100A9	2
70	1	GO:0007568	aging	163/18800	0.00634923	0.0411359	0.0226859	KRT14/MPO	2
73	1	GO:1901731	positive regulation of platelet aggregation	10/18800	0.00742367	0.0467793	0.0257982	CTSG	1
74	1	GO:0006735	NADH regeneration	11/18800	0.00816322	0.0469385	0.025886	ENO1	1
75	1	GO:0034145	positive regulation of toll-like receptor 4 signaling pathway	11/18800	0.00816322	0.0469385	0.025886	LTF	1
77	1	GO:0061621	canonical glycolysis	11/18800	0.00816322	0.0469385	0.025886	ENO1	1
78	1	GO:0061718	glucose catabolic process to pyruvate	11/18800	0.00816322	0.0469385	0.025886	ENO1	1
80	1	GO:2001204	regulation of osteoclast development	11/18800	0.00816322	0.0469385	0.025886	LTF	1
82	1	GO:0033690	positive regulation of osteoblast proliferation	12/18800	0.00890225	0.0493378	0.0272092	LTF	1
84	2	GO:0007338	single fertilization	155/18800	8.06571e-09	6.84779e-06	5.1196e-06	CCT5/GNPDA1/MFGE8/WEE2/ZP1/ZP2/ZP4	7
87	2	GO:0061077	chaperone-mediated protein folding	70/18800	1.35457e-07	2.87508e-05	2.14949e-05	CCT5/HSPA1B/HSPA9/HSPB1/PDIA4	5
95	2	GO:1901606	alpha-amino acid catabolic process	94/18800	2.14598e-05	0.00151828	0.00113511	ACAT1/ARG2/DLST/OAT	4
100	2	GO:0006986	response to unfolded protein	139/18800	9.91343e-05	0.00495088	0.00370142	HSPA1B/HSPA4/HSPA9/HSPB1	4
103	2	GO:0006091	generation of precursor metabolites and energy	494/18800	0.000193427	0.00821098	0.00613877	ACAT1/AKR1B1/DLST/GNPDA1/GYG1/PGK1	6
107	2	GO:0016051	carbohydrate biosynthetic process	209/18800	0.000471659	0.016685	0.0124742	AKR1B1/CLTC/GYG1/PGK1	4
113	2	GO:0006084	acetyl-CoA metabolic process	33/18800	0.00152482	0.0431523	0.0322619	ACAT1/DLST	2
114	3	GO:0018149	peptide cross-linking	36/18800	4.30473e-06	0.00217721	0.00126978	KRT1/KRT10/THBS1	3
115	3	GO:0055010	ventricular cardiac muscle tissue morphogenesis	47/18800	9.71616e-06	0.00217721	0.00126978	MYBPC3/MYH7/MYL3	3
116	3	GO:0006936	muscle contraction	349/18800	1.10332e-05	0.00217721	0.00126978	ACTN2/MYBPC3/MYH7/MYL3/TPM4	5
119	3	GO:0045109	intermediate filament organization	68/18800	2.96795e-05	0.00243943	0.00142271	KRT1/KRT16/KRT9	3
129	3	GO:0051290	protein heterotetramerization	15/18800	8.02531e-05	0.00290086	0.00169183	KRT1/KRT10	2
135	3	GO:0042730	fibrinolysis	24/18800	0.000209944	0.00562294	0.00327938	KRT1/THBS1	2
139	3	GO:0002026	regulation of the force of heart contraction	26/18800	0.000246953	0.00562294	0.00327938	MYH7/MYL3	2
147	3	GO:0032781	positive regulation of ATP-dependent activity	45/18800	0.000744698	0.0129665	0.00756226	MYBPC3/MYL3	2
157	3	GO:0070613	regulation of protein processing	65/18800	0.00154808	0.0205348	0.0119762	ASTL/THBS1	2
164	3	GO:0043536	positive regulation of blood vessel endothelial cell migration	75/18800	0.0020544	0.023555	0.0137376	ATP5F1A/THBS1	2
165	3	GO:0001937	negative regulation of endothelial cell proliferation	76/18800	0.00210881	0.023555	0.0137376	ATP5F1A/THBS1	2
167	3	GO:0001895	retina homeostasis	80/18800	0.00233323	0.0255791	0.0149181	KRT1/TF	2
168	3	GO:0048041	focal adhesion assembly	83/18800	0.00250865	0.0270022	0.0157481	ACTN2/THBS1	2
176	3	GO:0032760	positive regulation of tumor necrosis factor production	103/18800	0.00383155	0.0354419	0.0206702	ORM2/THBS1	2

## Sheet: Table S4
Table S4. DAPs in M2 and 8 cell embryos
name	M2_1	M2_2	M2_3	M2_4	M2_5	X8cell_1	X8cell_2	X8cell_3	X8cell_4	X8cell_5	Protein.IDs	Gene.names	Protein.names	Short_Name	ID	imputed	num_NAs	X8cell_vs_M2_CI.L	X8cell_vs_M2_CI.R	X8cell_vs_M2_diff	X8cell_vs_M2_p.adj	X8cell_vs_M2_p.val	significant	X8cell_vs_M2_significant	top	Sample
WEE2	23.1761	23.2136	23.7576	22.0686	22.9322	27.7702	27.3936	27.8668	27.8843	27.867	P0C1S8	WEE2	Wee1-like protein kinase 2 (EC 2.7.10.2) (Wee1-like protein kinase 1B) (Wee1B kinase)	WEE2_HUMAN	P0C1S8	TRUE	5	4.10307	5.35048	4.72678	9.30441e-06	2.22872e-08	TRUE	FALSE	top	8 cell
ACTL8	23.5527	24.1479	23.9065	22.3801	23.2608	27.4116	28.5172	28.4004	27.8755	27.1981	Q9H568	ACTL8	Actin-like protein 8 (Cancer/testis antigen 57) (CT57)	ACTL8_HUMAN	Q9H568	TRUE	3	3.58004	5.28184	4.43094	0.00592649	6.52392e-07	TRUE	FALSE	top	8 cell
PEBP1	23.2903	24.0859	22.8083	22.5913	23.5219	28.044	26.4292	27.7575	27.1947	27.1705	P30086	PEBP1	Phosphatidylethanolamine-binding protein 1 (PEBP-1) (HCNPpp) (Neuropolypeptide h3) (Prostatic-binding protein) (Raf kinase inhibitor protein) (RKIP) [Cleaved into: Hippocampal cholinergic neurostimulating peptide (HCNP)]	PEBP1_HUMAN	P30086	TRUE	5	3.24728	4.87199	4.05963	0.00895741	9.37934e-07	TRUE	TRUE	top	8 cell
HINT1	23.3673	23.037	23.819	22.4374	22.8309	26.6901	26.6633	27.2758	27.0084	27.5304	P49773	HINT1	Histidine triad nucleotide-binding protein 1 (EC 3.-.-.-) (Adenosine 5'-monophosphoramidase) (Protein kinase C inhibitor 1) (Protein kinase C-interacting protein 1) (PKCI-1)	HINT1_HUMAN	P49773	TRUE	5	3.31606	4.55446	3.93526	0.000385219	1.10036e-07	TRUE	TRUE	top	8 cell
HSPB1	23.2336	26.5168	24.045	22.8701	23.0775	27.6608	28.0883	27.9574	27.7754	27.5151	P04792	HSPB1	Heat shock protein beta-1 (HspB1) (28 kDa heat shock protein) (Estrogen-regulated 24 kDa protein) (Heat shock 27 kDa protein) (HSP 27) (Stress-responsive protein 27) (SRP27)	HSPB1_HUMAN	P04792	TRUE	4	2.43126	5.27035	3.8508	0.3328	0.000150727	FALSE	FALSE	top	8 cell
NLRP4	23.8855	25.2715	24.5619	25.6255	25.8304	28.5487	28.6378	28.4304	28.2882	28.3666	Q96MN2	NLRP4	NACHT, LRR and PYD domains-containing protein 4 (Cancer/testis antigen 58) (CT58) (PAAD and NACHT-containing protein 2) (PAN2) (PYRIN and NACHT-containing protein 2) (PYRIN-containing APAF1-like protein 4) (PYPAF4) (Ribonuclease inhibitor 2)	NALP4_HUMAN	Q96MN2	TRUE	1	2.64625	4.1925	3.41937	0.030039	2.72273e-06	TRUE	FALSE	top	M2
ACAT1	23.2696	23.4867	24.4792	22.4897	23.2607	26.8153	27.2948	26.6302	26.863	26.3766	P24752	ACAT1	Acetyl-CoA acetyltransferase, mitochondrial (EC 2.3.1.9) (Acetoacetyl-CoA thiolase) (T2)	THIL_HUMAN	P24752	TRUE	5	2.64924	4.1484	3.39882	0.0244009	2.19435e-06	TRUE	FALSE	top	8 cell
GNPDA1	23.9568	23.6439	24.0485	23.8824	24.0008	26.6955	26.5595	25.8161	27.0942	26.9585	P46926	GNPDA1	Glucosamine-6-phosphate isomerase 1 (EC 3.5.99.6) (Glucosamine-6-phosphate deaminase 1) (GNPDA 1) (GlcN6P deaminase 1) (Oscillin)	GNPI1_HUMAN	P46926	TRUE	1	2.2074	3.22911	2.71826	0.00463312	5.38865e-07	TRUE	FALSE	top	8 cell
GRHPR	24.7421	25.0998	24.2895	25.5281	22.7513	27.3145	27.4082	26.9457	27.1205	26.9366	Q9UBQ7	GRHPR	Glyoxylate reductase/hydroxypyruvate reductase (EC 1.1.1.79) (EC 1.1.1.81)	GRHPR_HUMAN	Q9UBQ7	TRUE	2	1.63875	3.68714	2.66295	0.371943	0.000208063	FALSE	TRUE	top	8 cell
DNMT1	23.4147	23.2947	23.1411	23.4067	22.8508	25.3464	25.7904	26.1847	26.1131	25.9292	P26358	DNMT1	DNA (cytosine-5)-methyltransferase 1 (Dnmt1) (EC 2.1.1.37) (CXXC-type zinc finger protein 9) (DNA methyltransferase HsaI) (DNA MTase HsaI) (M.HsaI) (MCMT)	DNMT1_HUMAN	P26358	TRUE	5	2.24158	3.06078	2.65118	0.00030059	9.33176e-08	TRUE	FALSE	top	8 cell
CLTC	24.3748	24.16	23.8306	24.0807	23.3828	27.6519	26.636	26.6697	27.0331	24.9604	Q00610	CLTC	Clathrin heavy chain 1 (Clathrin heavy chain on chromosome 17) (CLH-17)	CLH1_HUMAN	Q00610	FALSE	0	1.62075	3.62812	2.62444	0.366768	0.00019935	FALSE	TRUE	top	8 cell
PDIA6	26.2816	26.284	24.2583	25.9337	23.3598	27.8326	27.3067	27.8806	27.855	28.0231	Q15084	PDIA6	Protein disulfide-isomerase A6 (EC 5.3.4.1) (Endoplasmic reticulum protein 5) (ER protein 5) (ERp5) (Protein disulfide isomerase P5) (Thioredoxin domain-containing protein 7)	PDIA6_HUMAN	Q15084	TRUE	2	1.27957	3.83259	2.55608	0.574474	0.00133567	FALSE	FALSE	top	M2
APMAP	23.5022	23.5995	23.4314	23.2836	22.9015	25.3938	25.7695	26.0567	26.0432	25.9695	Q9HDC9	APMAP	Adipocyte plasma membrane-associated protein (Protein BSCv)	APMAP_HUMAN	Q9HDC9	TRUE	5	2.10847	2.89731	2.50289	0.000392574	1.11557e-07	TRUE	FALSE	top	8 cell
PLIN3	25.3787	26.4478	24.4989	22.7915	26.1925	27.1513	27.5042	27.1228	27.9442	27.3159	O60664	PLIN3	Perilipin-3 (47 kDa mannose 6-phosphate receptor-binding protein) (47 kDa MPR-binding protein) (Cargo selection protein TIP47) (Mannose-6-phosphate receptor-binding protein 1) (Placental protein 17) (PP17)	PLIN3_HUMAN	O60664	TRUE	2	0.928058	3.76356	2.34581	0.671333	0.00443451	FALSE	FALSE	top	8 cell
ITGB4	24.2971	23.5529	24.3997	23.0178	22.8876	23.5488	27.3621	27.4626	27.7644	23.5805	P16144	ITGB4	Integrin beta-4 (GP150) (CD antigen CD104)	ITB4_HUMAN	P16144	TRUE	7	0.1848	4.44056	2.31268	0.784301	0.0361244	FALSE	TRUE	top	M2
ETFB	25.0844	23.5052	23.722	22.6759	22.5854	26.04	25.3041	25.6256	25.7934	25.85	P38117	ETFB	Electron transfer flavoprotein subunit beta (Beta-ETF)	ETFB_HUMAN	P38117	TRUE	4	1.22424	3.19181	2.20802	0.49595	0.000609818	FALSE	FALSE	top	8 cell
LGALS1	23.7083	23.8295	23.3409	22.4956	23.0917	26.5074	26.8454	27.1484	23.0476	23.8935	P09382	LGALS1	Galectin-1 (Gal-1) (14 kDa laminin-binding protein) (HLBP14) (14 kDa lectin) (Beta-galactoside-binding lectin L-14-I) (Galaptin) (HBL) (HPL) (Lactose-binding lectin 1) (Lectin galactoside-binding soluble 1) (Putative MAPK-activating protein PM12) (S-Lac lectin 1)	LEG1_HUMAN	P09382	TRUE	7	0.375256	4.01529	2.19527	0.764885	0.0230783	FALSE	FALSE	top	8 cell
PPIB	25.8319	22.885	24.1505	24.3847	23.823	23.9198	25.9649	27.6198	27.7848	26.6316	P23284	PPIB	Peptidyl-prolyl cis-trans isomerase B (PPIase B) (EC 5.2.1.8) (CYP-S1) (Cyclophilin B) (Rotamase B) (S-cyclophilin) (SCYLP)	PPIB_HUMAN	P23284	TRUE	2	0.403606	3.93472	2.16917	0.761	0.0212169	FALSE	FALSE	top	8 cell
CCT5	24.6039	23.5312	23.6563	23.5493	22.7658	25.183	26.9734	25.7778	25.7543	25.2458	P48643	CCT5	T-complex protein 1 subunit epsilon (TCP-1-epsilon) (CCT-epsilon)	TCPE_HUMAN	P48643	TRUE	3	1.25002	3.0811	2.16556	0.45436	0.000418803	FALSE	FALSE	top	8 cell
BPGM	25.7268	26.1267	24.8183	22.598	26.0075	26.4527	27.3571	27.7027	27.3236	27.1641	P07738	BPGM	Bisphosphoglycerate mutase (BPGM) (EC 5.4.2.4) (2,3-bisphosphoglycerate mutase, erythrocyte) (2,3-bisphosphoglycerate synthase) (EC 5.4.2.11) (2,3-diphosphoglycerate mutase) (DPGM) (BPG-dependent PGAM)	PMGE_HUMAN	P07738	TRUE	1	0.709587	3.57965	2.14462	0.708711	0.00790935	FALSE	FALSE	top	8 cell
PDHB	23.7939	23.7255	23.8565	23.6211	23.2192	24.7012	25.8895	26.2334	26.456	25.5878	P11177	PDHB	Pyruvate dehydrogenase E1 component subunit beta, mitochondrial (PDHE1-B) (EC 1.2.4.1)	ODPB_HUMAN	P11177	TRUE	6	1.43498	2.82572	2.13035	0.221527	5.82202e-05	FALSE	FALSE	top	8 cell
PDCD5	23.9493	23.3181	23.7978	23.4208	23.4116	25.7872	26.2952	25.7612	25.6204	25.0541	O14737	PDCD5	Programmed cell death protein 5 (TF-1 cell apoptosis-related protein 19) (Protein TFAR19)	PDCD5_HUMAN	O14737	TRUE	5	1.61343	2.63479	2.12411	0.048489	4.61802e-06	TRUE	FALSE	top	8 cell
OOSP4A	23.9601	23.6367	22.6832	22.4095	22.8244	25.4524	25.2693	25.1557	25.206	24.9639	A0A2R8YFL7	OOSP4A	Oocyte-secreted protein 4A	OSP4A_HUMAN	A0A2R8YFL7	TRUE	5	1.45122	2.76222	2.10672	0.18818	3.96372e-05	FALSE	FALSE	top	8 cell
GDAP1	23.5067	25.4898	23.2692	21.6808	23.0705	24.1239	25.6881	25.7275	25.958	25.8907	A0A6Q8PGS2	GDAP1	Ganglioside-induced differentiation-associated protein 1	A0A6Q8PGS2_HUMAN	A0A6Q8PGS2	TRUE	5	0.613311	3.53515	2.07423	0.724592	0.0104068	FALSE	FALSE	top	8 cell
EEF1D	24.2404	23.6891	23.5834	22.6285	22.9386	25.5113	24.8769	26.1315	25.3197	25.4138	P29692	EEF1D	Elongation factor 1-delta (EF-1-delta) (Antigen NY-CO-4)	EF1D_HUMAN	P29692	TRUE	4	1.29214	2.77713	2.03463	0.323366	0.000139476	FALSE	FALSE	top	8 cell
PRDX5	24.4613	24.1635	23.6128	22.8159	23.344	24.9089	26.4228	25.6217	26.1583	25.3978	P30044	PRDX5	Peroxiredoxin-5, mitochondrial (EC 1.11.1.24) (Alu corepressor 1) (Antioxidant enzyme B166) (AOEB166) (Liver tissue 2D-page spot 71B) (PLP) (Peroxiredoxin V) (Prx-V) (Peroxisomal antioxidant enzyme) (TPx type VI) (Thioredoxin peroxidase PMP20) (Thioredoxin-dependent peroxiredoxin 5)	PRDX5_HUMAN	P30044	TRUE	4	1.18217	2.86265	2.02241	0.439833	0.000368918	FALSE	FALSE	top	8 cell
ST13	24.3748	23.5153	23.2675	25.2618	26.2117	26.7054	26.2912	26.0458	26.7489	26.4801	P50502	ST13	Hsc70-interacting protein (Hip) (Aging-associated protein 2) (Progesterone receptor-associated p48 protein) (Protein FAM10A1) (Putative tumor suppressor ST13) (Renal carcinoma antigen NY-REN-33) (Suppression of tumorigenicity 13 protein)	F10A1_HUMAN	P50502	TRUE	3	0.747916	3.10821	1.92806	0.67646	0.0047775	FALSE	FALSE	top	8 cell
AIFM1	24.1306	23.2455	24.2861	22.4699	22.9006	25.8351	25.7806	24.6565	26.1724	24.143	A0A6Q8PG15	AIFM1	Apoptosis-inducing factor 1, mitochondrial	A0A6Q8PG15_HUMAN	A0A6Q8PG15	TRUE	5	0.812882	3.00914	1.91101	0.64945	0.00327487	FALSE	FALSE	top	8 cell
GPX1	24.2474	23.1412	23.3181	23.1292	25.7937	25.7961	25.7213	25.788	25.8791	25.8871	P07203	GPX1	Glutathione peroxidase 1 (GPx-1) (GSHPx-1) (EC 1.11.1.9) (Cellular glutathione peroxidase)	GPX1_HUMAN	P07203	TRUE	4	0.815565	2.96115	1.88836	0.644155	0.00305335	FALSE	FALSE	top	8 cell
LDHAL6A	25.795	23.3351	25.0987	26.3626	26.0391	26.9293	27.2096	27.1523	27.6306	27.1387	Q6ZMR3	LDHAL6A	L-lactate dehydrogenase A-like 6A (LDHA-like protein 6A) (EC 1.1.1.27)	LDH6A_HUMAN	Q6ZMR3	TRUE	1	0.731027	3.04101	1.88602	0.67666	0.00479154	FALSE	FALSE	top	8 cell
ANXA7	23.8338	23.3002	23.6635	22.258	24.6449	25.6088	26.3113	25.9881	25.6337	23.5578	P20073	ANXA7	Annexin A7 (Annexin VII) (Annexin-7) (Synexin)	ANXA7_HUMAN	P20073	TRUE	5	0.583718	3.17595	1.87983	0.718211	0.00929868	FALSE	TRUE	top	8 cell
ECHS1	23.685	23.4017	23.9802	22.8284	22.1317	25.2222	25.9768	25.3686	25.2688	23.5312	P30084	ECHS1	Enoyl-CoA hydratase, mitochondrial (EC 4.2.1.17) (Enoyl-CoA hydratase 1) (Short-chain enoyl-CoA hydratase) (SCEH)	ECHM_HUMAN	P30084	TRUE	6	0.768132	2.96809	1.86811	0.660328	0.00379655	FALSE	FALSE	top	8 cell
OAT	26.9441	26.7744	27.4996	26.652	27.8622	28.9527	28.9922	29.0459	28.8779	28.8695	P04181	OAT	Ornithine aminotransferase, mitochondrial (EC 2.6.1.13) (Ornithine delta-aminotransferase) (Ornithine--oxo-acid aminotransferase) [Cleaved into: Ornithine aminotransferase, hepatic form; Ornithine aminotransferase, renal form]	OAT_HUMAN	P04181	FALSE	0	1.293	2.30939	1.8012	0.121701	1.77906e-05	FALSE	FALSE	top	8 cell
PDIA4	28.7017	28.4395	28.4736	28.1539	28.6855	30.4087	30.2178	29.9768	30.454	30.2853	P13667	PDIA4	Protein disulfide-isomerase A4 (EC 5.3.4.1) (Endoplasmic reticulum resident protein 70) (ER protein 70) (ERp70) (Endoplasmic reticulum resident protein 72) (ER protein 72) (ERp-72) (ERp72)	PDIA4_HUMAN	P13667	FALSE	0	1.46394	2.09142	1.77768	0.00198838	3.08182e-07	TRUE	FALSE	top	8 cell
GPI	26.0769	23.5184	25.3072	25.6886	25.9725	25.9072	27.5527	27.5316	26.8979	27.4601	P06744	GPI	Glucose-6-phosphate isomerase (GPI) (EC 5.3.1.9) (Autocrine motility factor) (AMF) (Neuroleukin) (NLK) (Phosphoglucose isomerase) (PGI) (Phosphohexose isomerase) (PHI) (Sperm antigen 36) (SA-36)	G6PI_HUMAN	P06744	TRUE	1	0.576579	2.93782	1.7572	0.710046	0.00808801	FALSE	FALSE	top	8 cell
TXNDC17	24.2928	23.8867	25.601	25.8627	25.9094	26.9468	26.6871	26.7877	26.8656	26.7917	Q9BRA2	TXNDC17	Thioredoxin domain-containing protein 17 (14 kDa thioredoxin-related protein) (TRP14) (Protein 42-9-9) (Thioredoxin-like protein 5)	TXD17_HUMAN	Q9BRA2	TRUE	2	0.805089	2.60541	1.70525	0.606779	0.00192146	FALSE	FALSE	top	8 cell
ASMTL	23.6472	23.0604	23.1552	22.5421	23.7233	24.9445	25.265	25.125	24.5851	24.6597	O95671	ASMTL	Probable bifunctional dTTP/UTP pyrophosphatase/methyltransferase protein [Includes: dTTP/UTP pyrophosphatase (dTTPase/UTPase) (EC 3.6.1.9) (Nucleoside triphosphate pyrophosphatase) (Nucleotide pyrophosphatase) (Nucleotide PPase); N-acetylserotonin O-methyltransferase-like protein (ASMTL) (EC 2.1.1.-)]	ASML_HUMAN	O95671	TRUE	5	1.14465	2.23578	1.69021	0.21379	5.32386e-05	FALSE	FALSE	top	8 cell
DLD	24.2553	23.3347	26.0289	22.9562	25.8408	24.4573	25.96	26.6403	26.6698	26.93	P09622	DLD	Dihydrolipoyl dehydrogenase, mitochondrial (EC 1.8.1.4) (Dihydrolipoamide dehydrogenase) (Glycine cleavage system L protein)	DLDH_HUMAN	P09622	TRUE	4	0.0366331	3.25999	1.64831	0.793892	0.045931	FALSE	FALSE	top	8 cell
HSPA1B	26.4068	26.6098	26.345	26.5495	27.0031	28.0089	28.0826	28.3492	28.7052	27.9233	P0DMV9	HSPA1B	Heat shock 70 kDa protein 1B (Heat shock 70 kDa protein 2) (HSP70-2) (HSP70.2)	HS71B_HUMAN	P0DMV9	FALSE	0	1.21971	2.04228	1.63099	0.065755	6.93472e-06	FALSE	FALSE	top	8 cell
GYG1	26.7734	27.0095	26.909	25.7972	25.8252	28.1592	27.907	28.182	28.1871	27.8531	P46976	GYG1	Glycogenin-1 (GN-1) (GN1) (EC 2.4.1.186)	GLYG_HUMAN	P46976	FALSE	0	0.99576	2.19386	1.59481	0.350236	0.000173959	FALSE	FALSE	top	8 cell
RAN	24.9253	24.0105	25.2481	25.7084	25.875	26.1545	27.2644	26.4683	26.6081	27.2	P62826	RAN	GTP-binding nuclear protein Ran (Androgen receptor-associated protein 24) (GTPase Ran) (Ras-like protein TC4) (Ras-related nuclear protein)	RAN_HUMAN	P62826	TRUE	1	0.751479	2.41973	1.5856	0.604879	0.00187919	FALSE	FALSE	top	8 cell
QDPR	22.9111	22.9832	23.0289	22.0315	23.3157	24.5147	24.5213	24.4035	24.3248	24.4071	P09417	QDPR	Dihydropteridine reductase (EC 1.5.1.34) (HDHPR) (Quinoid dihydropteridine reductase) (Short chain dehydrogenase/reductase family 33C member 1)	DHPR_HUMAN	P09417	TRUE	6	1.09709	2.06333	1.58021	0.175888	3.43778e-05	FALSE	TRUE	top	8 cell
PDHA1	23.7575	23.7322	23.7838	25.2701	22.9355	24.0621	25.7779	26.0976	25.7715	25.5919	P08559	PDHA1	Pyruvate dehydrogenase E1 component subunit alpha, somatic form, mitochondrial (EC 1.2.4.1) (PDHE1-A type I)	ODPA_HUMAN	P08559	TRUE	5	0.470328	2.65844	1.56438	0.722504	0.0100267	FALSE	FALSE	top	8 cell
TUFM	24.5549	22.889	23.9398	23.3201	23.7455	25.2193	23.7693	25.4476	25.8302	25.9254	P49411	TUFM	Elongation factor Tu, mitochondrial (EF-Tu) (P43)	EFTU_HUMAN	P49411	TRUE	5	0.539248	2.55773	1.54849	0.699838	0.00683976	FALSE	FALSE	top	8 cell
HSPA9	27.1246	26.4707	27.0606	26.228	26.678	28.4632	27.7521	27.8015	28.3359	28.8491	P38646	HSPA9	Stress-70 protein, mitochondrial (75 kDa glucose-regulated protein) (GRP-75) (Heat shock 70 kDa protein 9) (Mortalin) (MOT) (Peptide-binding protein 74) (PBP74)	GRP75_HUMAN	P38646	FALSE	0	0.948141	2.10783	1.52799	0.359657	0.000187992	FALSE	FALSE	top	8 cell
GDI2	24.8526	25.5915	23.775	24.1684	24.4123	26.7434	26.874	25.7427	25.764	25.1942	P50395	GDI2	Rab GDP dissociation inhibitor beta (Rab GDI beta) (Guanosine diphosphate dissociation inhibitor 2) (GDI-2)	GDIB_HUMAN	P50395	TRUE	1	0.561477	2.44587	1.50367	0.685562	0.00547252	FALSE	FALSE	top	8 cell
CCT2	24.7606	26.0842	24.7912	24.3837	26.1854	26.5237	27.8145	26.402	26.3577	26.5089	P78371	CCT2	T-complex protein 1 subunit beta (TCP-1-beta) (CCT-beta)	TCPB_HUMAN	P78371	FALSE	0	0.507178	2.45352	1.48035	0.702798	0.00717514	FALSE	FALSE	top	8 cell
MFGE8	24.9305	24.7777	24.6993	22.4938	24.0325	25.8442	25.7649	25.518	25.6855	25.5027	Q08431	MFGE8	Lactadherin (Breast epithelial antigen BA46) (HMFG) (MFGM) (Milk fat globule-EGF factor 8) (MFG-E8) (SED1) [Cleaved into: Lactadherin short form; Medin]	MFGM_HUMAN	Q08431	TRUE	1	0.518631	2.43399	1.47631	0.698197	0.00666219	FALSE	FALSE	top	8 cell
AHCY	25.5158	24.5634	25.3124	25.6484	26.0335	25.9847	26.8731	27.2174	27.1322	27.1409	P23526	AHCY	Adenosylhomocysteinase (AdoHcyase) (EC 3.3.1.1) (S-adenosyl-L-homocysteine hydrolase)	SAHH_HUMAN	P23526	FALSE	0	0.744426	2.16555	1.45499	0.560389	0.00114975	FALSE	TRUE	top	8 cell
HSPA4	25.2887	25.8425	25.4991	25.7281	25.4867	26.5284	26.693	27.4109	27.58	26.8318	P34932	HSPA4	Heat shock 70 kDa protein 4 (HSP70RY) (Heat shock 70-related protein APG-2)	HSP74_HUMAN	P34932	FALSE	0	0.940892	1.93873	1.43981	0.274959	9.33502e-05	FALSE	FALSE	top	8 cell
IDH3B	24.0984	24.4285	23.7048	22.4944	22.6444	23.8198	25.5841	25.8905	25.6585	23.5596	O43837	IDH3B	Isocitrate dehydrogenase [NAD] subunit beta, mitochondrial (Isocitric dehydrogenase subunit beta) (NAD(+)-specific ICDH subunit beta)	IDH3B_HUMAN	O43837	TRUE	7	0.107538	2.74919	1.42836	0.785135	0.0368679	FALSE	FALSE	top	8 cell
STOM	23.6441	23.784	24.4155	24.6155	22.8375	25.0933	25.0743	25.2203	25.4349	25.541	P27105	STOM	Stomatin (Erythrocyte band 7 integral membrane protein) (Erythrocyte membrane protein band 7.2) (Protein 7.2b)	STOM_HUMAN	P27105	TRUE	4	0.71507	2.11184	1.41346	0.567823	0.00124367	FALSE	FALSE	top	8 cell
CCDC6	23.7938	22.7134	24.0002	22.1094	23.0374	25.638	25.2061	25.2259	22.8947	23.5094	Q16204	CCDC6	Coiled-coil domain-containing protein 6 (Papillary thyroid carcinoma-encoded protein) (Protein H4)	CCDC6_HUMAN	Q16204	TRUE	7	0.0181247	2.70982	1.36397	0.795232	0.0475485	FALSE	FALSE	top	8 cell
CALR	27.3438	27.4352	27.4473	28.2025	28.1443	28.4313	29.6761	28.3255	29.5477	29.4006	P27797	CALR	Calreticulin (CRP55) (Calregulin) (Endoplasmic reticulum resident protein 60) (ERp60) (HACBP) (grp60)	CALR_HUMAN	P27797	FALSE	0	0.62914	2.09411	1.36162	0.616965	0.00216911	FALSE	FALSE	top	8 cell
TCL1A	25.2275	25.5441	24.4854	25.6343	25.5331	26.3102	27.8599	26.5945	26.0714	26.3875	P56279	TCL1A	T-cell leukemia/lymphoma protein 1A (Oncogene TCL-1) (Oncogene TCL1) (Protein p14 TCL1)	TCL1A_HUMAN	P56279	TRUE	1	0.556902	2.16281	1.35986	0.66154	0.0038609	FALSE	FALSE	top	8 cell
ADSL	23.8688	24.2473	25.4937	25.8529	25.5069	26.6661	24.6983	27.0177	26.3592	26.8808	P30566	ADSL	Adenylosuccinate lyase (ADSL) (ASL) (EC 4.3.2.2) (Adenylosuccinase) (ASase)	PUR8_HUMAN	P30566	TRUE	2	0.125863	2.53513	1.3305	0.781562	0.033811	FALSE	FALSE	top	8 cell
ATAD3B	25.1568	26.5786	26.4403	25.2675	26.293	26.9989	27.5675	27.51	27.2175	27.08	Q5T9A4	ATAD3B	ATPase family AAA domain-containing protein 3B (AAA-TOB3)	ATD3B_HUMAN	Q5T9A4	FALSE	0	0.635888	2.01923	1.32756	0.599481	0.00176523	FALSE	FALSE	top	M2
CCT7	23.7648	23.5375	24.0297	23.39	23.2843	25.6357	25.6958	26.348	23.4629	23.4285	Q99832	CCT7	T-complex protein 1 subunit eta (TCP-1-eta) (CCT-eta) (HIV-1 Nef-interacting protein) [Cleaved into: T-complex protein 1 subunit eta, N-terminally processed]	TCPH_HUMAN	Q99832	TRUE	4	0.00270161	2.62311	1.31291	0.796865	0.0496168	FALSE	FALSE	top	8 cell
ACAA1	23.8704	24.7081	23.7403	24.5512	23.494	25.0594	25.5188	25.3611	25.6867	25.2235	P09110	ACAA1	3-ketoacyl-CoA thiolase, peroxisomal (EC 2.3.1.16) (Acetyl-CoA C-myristoyltransferase) (EC 2.3.1.155) (Acetyl-CoA acyltransferase) (EC 2.3.1.9) (Beta-ketothiolase) (Peroxisomal 3-oxoacyl-CoA thiolase)	THIK_HUMAN	P09110	TRUE	3	0.733498	1.86073	1.29712	0.476487	0.000510158	FALSE	FALSE	top	M2
CCT3	25.892	26.9162	25.7063	25.2914	26.7883	26.7155	27.7918	28.0172	28.1205	26.2142	P49368	CCT3	T-complex protein 1 subunit gamma (TCP-1-gamma) (CCT-gamma) (hTRiC5)	TCPG_HUMAN	P49368	FALSE	0	0.212476	2.29354	1.25301	0.765225	0.0232507	FALSE	FALSE	top	M2
AURKA	24.9924	23.5874	23.9264	22.3409	24.7452	25.2163	25.6111	25.1741	24.8419	24.8946	O14965	AURKA	Aurora kinase A (EC 2.7.11.1) (Aurora 2) (Aurora/IPL1-related kinase 1) (ARK-1) (Aurora-related kinase 1) (hARK1) (Breast tumor-amplified kinase) (Serine/threonine-protein kinase 15) (Serine/threonine-protein kinase 6) (Serine/threonine-protein kinase aurora-A)	AURKA_HUMAN	O14965	TRUE	3	0.199129	2.25909	1.22911	0.767077	0.0242186	FALSE	TRUE	top	M2
GNPDA2	26.1144	27.2874	26.8637	26.9369	27.0502	28.0672	28.4052	28.0265	27.9982	27.8166	Q8TDQ7	GNPDA2	Glucosamine-6-phosphate isomerase 2 (EC 3.5.99.6) (Glucosamine-6-phosphate deaminase 2) (GNPDA 2) (GlcN6P deaminase 2) (Glucosamine-6-phosphate isomerase SB52)	GNPI2_HUMAN	Q8TDQ7	FALSE	0	0.730086	1.69436	1.21222	0.402094	0.000267464	FALSE	FALSE	top	M2
ARG2	27.2516	27.9001	27.5406	27.5465	27.8157	28.5122	29.3318	28.8815	28.6848	28.6944	P78540	ARG2	Arginase-2, mitochondrial (EC 3.5.3.1) (Arginase II) (Kidney-type arginase) (Non-hepatic arginase) (Type II arginase)	ARGI2_HUMAN	P78540	FALSE	0	0.801698	1.61839	1.21004	0.250456	7.5817e-05	FALSE	TRUE	top	M2
CCT4	24.3601	23.2173	23.597	22.2023	22.8977	24.5397	23.7679	25.4403	23.7221	24.7808	P50991	CCT4	T-complex protein 1 subunit delta (TCP-1-delta) (CCT-delta) (Stimulator of TAR RNA-binding)	TCPD_HUMAN	P50991	TRUE	6	0.1805	2.21004	1.19527	0.769682	0.0256661	FALSE	FALSE	top	M2
NIPSNAP3A	24.7591	24.4516	25.1055	25.3505	25.3982	26.3449	26.087	25.7934	26.7389	26.0652	Q9UFN0	NIPSNAP3A	Protein NipSnap homolog 3A (NipSnap3A) (Protein NipSnap homolog 4) (NipSnap4) (Target for Salmonella secreted protein C) (TassC)	NPS3A_HUMAN	Q9UFN0	FALSE	0	0.669169	1.71661	1.19289	0.484612	0.000549281	FALSE	TRUE	top	M2
SEL1L	23.1718	23.7498	23.4596	23.0647	23.4579	24.4887	24.2709	25.6195	23.7584	24.7098	Q9UBV2	SEL1L	Protein sel-1 homolog 1 (Suppressor of lin-12-like protein 1) (Sel-1L)	SE1L1_HUMAN	Q9UBV2	TRUE	6	0.487623	1.88984	1.18873	0.661046	0.00383452	FALSE	TRUE	top	M2
MVP	31.4091	31.6357	31.6233	31.5522	31.5584	32.6592	32.6864	32.8339	32.6991	32.6831	Q14764	MVP	Major vault protein (MVP) (Lung resistance-related protein)	MVP_HUMAN	Q14764	FALSE	0	0.966235	1.34694	1.15659	0.000799934	1.64895e-07	TRUE	FALSE	top	8 cell
AKR1B1	30.3201	30.4243	30.4413	30.426	30.4027	31.4705	31.6662	31.5843	31.4769	31.4092	P15121	AKR1B1	Aldo-keto reductase family 1 member B1 (EC 1.1.1.300) (EC 1.1.1.372) (EC 1.1.1.54) (Aldehyde reductase) (Aldose reductase) (AR) (EC 1.1.1.21)	ALDR_HUMAN	P15121	FALSE	0	0.928362	1.30867	1.11852	0.0012797	2.20568e-07	TRUE	FALSE	top	8 cell
KHDC3L	25.9604	27.8046	27.5604	27.4634	27.6921	28.6344	28.4772	28.2199	28.262	28.4614	Q587J8	KHDC3L	KH domain-containing protein 3 (ES cell-associated transcript 1 protein) (KHDC3-like protein)	KHDC3_HUMAN	Q587J8	FALSE	0	0.37693	1.85258	1.11476	0.705094	0.00744964	FALSE	FALSE	top	M2
CCT8	25.0669	25.0585	25.1086	24.8647	25.0782	25.4551	25.6714	26.9277	26.9984	25.6456	P50990	CCT8	T-complex protein 1 subunit theta (TCP-1-theta) (CCT-theta) (Chaperonin containing T-complex polypeptide 1 subunit 8) (Renal carcinoma antigen NY-REN-15)	TCPQ_HUMAN	P50990	FALSE	0	0.378905	1.82963	1.10427	0.702528	0.00714368	FALSE	FALSE	top	8 cell
UHRF1	25.8432	26.6725	27.1917	27.2015	26.8159	27.827	27.9459	27.7636	27.9028	27.7993	Q96T88	UHRF1	E3 ubiquitin-protein ligase UHRF1 (EC 2.3.2.27) (Inverted CCAAT box-binding protein of 90 kDa) (Nuclear protein 95) (Nuclear zinc finger protein Np95) (HuNp95) (hNp95) (RING finger protein 106) (RING-type E3 ubiquitin transferase UHRF1) (Transcription factor ICBP90) (Ubiquitin-like PHD and RING finger domain-containing protein 1) (hUHRF1) (Ubiquitin-like-containing PHD and RING finger domains pro…	UHRF1_HUMAN	Q96T88	FALSE	0	0.559635	1.64586	1.10275	0.565789	0.00121707	FALSE	FALSE	top	8 cell
PGK1	28.5398	28.6583	28.8298	28.535	28.5995	29.8251	29.7738	29.4436	29.8276	29.7939	P00558	PGK1	Phosphoglycerate kinase 1 (EC 2.7.2.3) (Cell migration-inducing gene 10 protein) (Primer recognition protein 2) (PRP 2)	PGK1_HUMAN	P00558	FALSE	0	0.853999	1.34662	1.10031	0.0277024	2.49734e-06	TRUE	TRUE	top	8 cell
UGP2	25.5854	23.6617	26.0986	25.4325	24.1154	26.2401	26.375	26.1542	25.6862	25.8688	Q16851	UGP2	UTP--glucose-1-phosphate uridylyltransferase (EC 2.7.7.9) (UDP-glucose pyrophosphorylase) (UDPGP) (UGPase)	UGPA_HUMAN	Q16851	TRUE	1	0.0759994	2.09626	1.08613	0.78608	0.0377324	FALSE	FALSE	top	8 cell
GFUS	23.5208	23.5836	23.5136	23.139	24.3617	24.6884	24.6293	24.6856	24.8223	24.6482	Q13630	GFUS	GDP-L-fucose synthase (EC 1.1.1.271) (GDP-4-keto-6-deoxy-D-mannose-3,5-epimerase-4-reductase) (Protein FX) (Red cell NADP(H)-binding protein) (Short-chain dehydrogenase/reductase family 4E member 1)	FCL_HUMAN	Q13630	TRUE	4	0.620474	1.52154	1.07101	0.450227	0.00040388	FALSE	FALSE	top	8 cell
PKM	30.2913	30.0497	29.2668	29.2203	29.9048	31.1116	31.1378	30.4834	30.4834	30.6071	P14618	PKM	Pyruvate kinase PKM (EC 2.7.1.40) (Cytosolic thyroid hormone-binding protein) (CTHBP) (Opa-interacting protein 3) (OIP-3) (Pyruvate kinase 2/3) (Pyruvate kinase muscle isozyme) (Thyroid hormone-binding protein 1) (THBP1) (Tumor M2-PK) (p58)	KPYM_HUMAN	P14618	FALSE	0	0.453667	1.58246	1.01807	0.632359	0.00262327	FALSE	TRUE	top	8 cell
USP5	24.437	23.7539	23.5578	23.8075	23.8629	24.5273	24.9699	25.4406	25.3799	24.1247	P45974	USP5	Ubiquitin carboxyl-terminal hydrolase 5 (EC 3.4.19.12) (Deubiquitinating enzyme 5) (Isopeptidase T) (Ubiquitin thioesterase 5) (Ubiquitin-specific-processing protease 5)	UBP5_HUMAN	P45974	TRUE	1	0.379045	1.6303	1.00467	0.683195	0.00528023	FALSE	FALSE	top	8 cell
ETFA	26.5767	24.5492	26.1404	25.9586	25.973	27.0009	27.0429	26.8704	26.6144	26.6202	P13804	ETFA	Electron transfer flavoprotein subunit alpha, mitochondrial (Alpha-ETF)	ETFA_HUMAN	P13804	FALSE	0	0.240131	1.74023	0.990179	0.744312	0.0150647	FALSE	FALSE	top	8 cell
UBA6	23.5438	23.3162	24.5295	22.4229	22.8157	24.8427	23.8836	24.0339	24.3898	24.2515	A0AVT1	UBA6	Ubiquitin-like modifier-activating enzyme 6 (Ubiquitin-activating enzyme 6) (EC 6.2.1.45) (Monocyte protein 4) (MOP-4) (Ubiquitin-activating enzyme E1-like protein 2) (E1-L2)	UBA6_HUMAN	A0AVT1	TRUE	6	0.120249	1.78917	0.954709	0.775246	0.0291366	FALSE	FALSE	top	8 cell
MDH1	27.697	26.866	27.3131	26.7867	26.5898	27.9209	27.7208	27.8909	28.2405	28.2329	P40925	MDH1	Malate dehydrogenase, cytoplasmic (EC 1.1.1.37) (Cytosolic malate dehydrogenase) (Diiodophenylpyruvate reductase) (EC 1.1.1.96)	MDHC_HUMAN	P40925	FALSE	0	0.458065	1.44328	0.95067	0.596372	0.00170343	FALSE	FALSE	top	M2
UCHL1	29.9061	30.0793	30.3395	30.0744	29.7693	30.9022	31.0448	30.8494	30.8401	31.208	P09936	UCHL1	Ubiquitin carboxyl-terminal hydrolase isozyme L1 (UCH-L1) (EC 3.4.19.12) (Neuron cytoplasmic protein 9.5) (PGP 9.5) (PGP9.5) (Ubiquitin thioesterase L1)	UCHL1_HUMAN	P09936	FALSE	0	0.642425	1.22795	0.935188	0.192453	4.16389e-05	FALSE	FALSE	top	M2
TTLL12	23.7017	23.6879	23.8239	23.8759	24.615	25.3087	24.7895	25.2273	24.021	24.9685	Q14166	TTLL12	Tubulin--tyrosine ligase-like protein 12 (Inactive tubulin--tyrosine ligase-like protein 12)	TTL12_HUMAN	Q14166	TRUE	2	0.305477	1.53879	0.922131	0.708513	0.00788327	FALSE	FALSE	top	8 cell
GSTM3	27.6002	27.7621	27.2407	27.456	27.7386	28.6126	28.6148	28.4069	28.4619	28.23	P21266	GSTM3	Glutathione S-transferase Mu 3 (EC 2.5.1.18) (GST class-mu 3) (GSTM3-3) (hGSTM3-3)	GSTM3_HUMAN	P21266	FALSE	0	0.6099	1.20152	0.905709	0.221932	5.84943e-05	FALSE	TRUE	top	8 cell
CCNI2	23.8879	22.8939	24.2877	24.5969	25.2237	24.9414	24.9586	25.237	24.9609	25.3084	Q6ZMN8	CCNI2	Cyclin-I2	CCNI2_HUMAN	Q6ZMN8	TRUE	3	0.0662332	1.74023	0.903234	0.785485	0.0371853	FALSE	FALSE	top	8 cell
ABHD10	24.672	23.705	23.6232	22.7548	22.7723	24.5275	24.6021	24.8977	24.0476	23.8525	Q9NUJ1	ABHD10	Palmitoyl-protein thioesterase ABHD10, mitochondrial (EC 3.1.2.22) (Acyl-protein thioesterase ABHD10) (Alpha/beta hydrolase domain-containing protein 10) (Abhydrolase domain-containing protein 10) (Mycophenolic acid acyl-glucuronide esterase, mitochondrial) (EC 3.1.1.93)	ABHDA_HUMAN	Q9NUJ1	TRUE	6	0.0297308	1.73038	0.880053	0.792106	0.0438768	FALSE	FALSE	top	8 cell
GAPDH	30.8742	30.3719	30.1677	29.6913	30.137	31.2592	31.1	31.0561	31.2268	30.9271	P04406	GAPDH	Glyceraldehyde-3-phosphate dehydrogenase (GAPDH) (EC 1.2.1.12) (Peptidyl-cysteine S-nitrosylase GAPDH) (EC 2.6.99.-)	G3P_HUMAN	P04406	FALSE	0	0.419245	1.31162	0.865435	0.593483	0.00164838	FALSE	FALSE	top	8 cell
NLRP9	28.823	29.148	28.8609	28.8388	29.0546	29.6641	29.8153	29.7771	29.864	29.6912	Q7RTR0	NLRP9	NACHT, LRR and PYD domains-containing protein 9 (Nucleotide-binding oligomerization domain protein 6) (PYRIN and NACHT-containing protein 12)	NLRP9_HUMAN	Q7RTR0	FALSE	0	0.594261	1.04031	0.817284	0.101178	1.34791e-05	FALSE	TRUE	top	8 cell
DLST	28.3876	28.3429	28.1376	28.1379	28.2726	29.1986	29.0586	28.8365	29.1493	28.9877	P36957	DLST	Dihydrolipoyllysine-residue succinyltransferase component of 2-oxoglutarate dehydrogenase complex, mitochondrial (EC 2.3.1.61) (2-oxoglutarate dehydrogenase complex component E2) (OGDC-E2) (Dihydrolipoamide succinyltransferase component of 2-oxoglutarate dehydrogenase complex) (E2K)	ODO2_HUMAN	P36957	FALSE	0	0.557925	1.02287	0.790399	0.149166	2.50654e-05	FALSE	FALSE	top	8 cell
ZP4	30.4131	30.7221	30.4485	30.5542	30.5234	31.2353	31.2715	31.3027	31.3891	31.3468	Q12836	ZP4	Zona pellucida sperm-binding protein 4 (Zona pellucida glycoprotein 4) (Zp-4) (Zona pellucida protein B) [Cleaved into: Processed zona pellucida sperm-binding protein 4]	ZP4_HUMAN	Q12836	FALSE	0	0.575095	0.978592	0.776843	0.0772218	8.89655e-06	FALSE	TRUE	top	8 cell
FH	28.5791	28.5151	28.4989	28.4509	28.6202	29.3363	29.3408	29.4037	29.2284	29.1366	P07954	FH	Fumarate hydratase, mitochondrial (Fumarase) (HsFH) (EC 4.2.1.2)	FUMH_HUMAN	P07954	FALSE	0	0.559751	0.95286	0.756306	0.0775025	8.9501e-06	FALSE	TRUE	top	8 cell
PDIA3	30.1188	29.4397	29.3352	29.5801	29.0417	30.2641	30.493	30.4505	30.2179	29.8155	P30101	PDIA3	Protein disulfide-isomerase A3 (EC 5.3.4.1) (58 kDa glucose-regulated protein) (58 kDa microsomal protein) (p58) (Disulfide isomerase ER-60) (Endoplasmic reticulum resident protein 57) (ER protein 57) (ERp57) (Endoplasmic reticulum resident protein 60) (ER protein 60) (ERp60)	PDIA3_HUMAN	P30101	FALSE	0	0.272902	1.21725	0.745076	0.689792	0.00583866	FALSE	FALSE	top	8 cell
NDRG3	31.3943	31.2893	31.7308	32.3403	31.3421	31.7309	32.4543	32.495	32.562	32.496	Q9UGV2	NDRG3	Protein NDRG3 (N-myc downstream-regulated gene 3 protein)	NDRG3_HUMAN	Q9UGV2	FALSE	0	0.185953	1.27063	0.72829	0.739962	0.0138421	FALSE	FALSE	top	8 cell
PCBP1	24.1206	24.4879	24.2475	24.1704	24.4687	24.8057	25.1451	24.7658	25.2144	25.0583	Q15365	PCBP1	Poly(rC)-binding protein 1 (Alpha-CP1) (Heterogeneous nuclear ribonucleoprotein E1) (hnRNP E1) (Nucleic acid-binding protein SUB2.3)	PCBP1_HUMAN	Q15365	TRUE	1	0.407239	0.990427	0.698833	0.44345	0.000380687	FALSE	FALSE	top	8 cell
SOD1	28.4364	28.0786	28.3071	27.039	28.0214	28.5617	28.9693	28.4347	28.8001	28.5421	P00441	SOD1	Superoxide dismutase [Cu-Zn] (EC 1.15.1.1) (Superoxide dismutase 1) (hSod1)	SODC_HUMAN	P00441	FALSE	0	0.113457	1.25668	0.685071	0.766201	0.0237546	FALSE	FALSE	top	8 cell
VDAC3	26.6674	26.1993	26.6172	26.5008	26.3057	27.3476	27.3412	27.1388	27.2307	26.6143	Q9Y277	VDAC3	Voltage-dependent anion-selective channel protein 3 (VDAC-3) (hVDAC3) (Outer mitochondrial membrane protein porin 3)	VDAC3_HUMAN	Q9Y277	FALSE	0	0.303635	1.04923	0.676435	0.629422	0.00252809	FALSE	FALSE	top	8 cell
G6PD	28.7691	28.8646	29.0588	28.971	29.0025	29.5414	30.0641	29.6129	29.7634	28.9789	P11413	G6PD	Glucose-6-phosphate 1-dehydrogenase (G6PD) (EC 1.1.1.49)	G6PD_HUMAN	P11413	FALSE	0	0.243631	1.07422	0.658926	0.687754	0.00565861	FALSE	FALSE	top	8 cell
TRAP1	25.6585	26.0048	24.9873	25.5505	25.0815	26.1928	25.3988	26.556	26.1486	26.1123	Q12931	TRAP1	Heat shock protein 75 kDa, mitochondrial (HSP 75) (TNFR-associated protein 1) (Tumor necrosis factor type 1 receptor-associated protein) (TRAP-1)	TRAP1_HUMAN	Q12931	FALSE	0	0.050094	1.20026	0.625179	0.784261	0.0360892	FALSE	FALSE	top	8 cell
HSP90B1	30.556	30.576	30.6637	30.6931	30.6777	31.1449	31.3524	31.2077	31.3255	31.1761	P14625	HSP90B1	Endoplasmin (94 kDa glucose-regulated protein) (GRP-94) (Heat shock protein 90 kDa beta member 1) (Tumor rejection antigen 1) (gp96 homolog)	ENPL_HUMAN	P14625	FALSE	0	0.41876	0.79731	0.608035	0.188497	3.97824e-05	FALSE	FALSE	top	M2
SERPINA7	28.1066	28.0132	27.9241	27.7299	27.7877	27.2811	27.5049	27.3857	27.0786	27.2653	P05543	SERPINA7	Thyroxine-binding globulin (Serpin A7) (T4-binding globulin)	THBG_HUMAN	P05543	FALSE	0	-0.868868	-0.349477	-0.609173	0.461179	0.000444808	FALSE	FALSE	top	8 cell
KNG1	29.9786	30.252	29.8144	30.0177	30.0963	29.3671	29.3831	29.2968	29.3736	29.2052	P01042	KNG1	Kininogen-1 (Alpha-2-thiol proteinase inhibitor) (Fitzgerald factor) (High molecular weight kininogen) (HMWK) (Williams-Fitzgerald-Flaujeac factor) [Cleaved into: Kininogen-1 heavy chain; T-kinin (Ile-Ser-Bradykinin); Bradykinin (Kallidin I); Lysyl-bradykinin (Kallidin II); Kininogen-1 light chain; Low molecular weight growth-promoting factor]	KNG1_HUMAN	P01042	FALSE	0	-0.934961	-0.478359	-0.70666	0.214421	5.36279e-05	FALSE	FALSE	top	8 cell
ORM1	31.3476	31.5135	31.2976	31.2426	31.3332	30.4318	30.6037	30.6127	30.6782	30.4065	P02763	ORM1	Alpha-1-acid glycoprotein 1 (AGP 1) (Orosomucoid-1) (OMD 1)	A1AG1_HUMAN	P02763	FALSE	0	-1.01573	-0.584923	-0.800326	0.0940477	1.20105e-05	FALSE	FALSE	top	8 cell
APOC3	26.0583	26.6958	26.6591	26.6513	26.342	25.8644	25.1923	25.6332	25.8866	25.6984	P02656	APOC3	Apolipoprotein C-III (Apo-CIII) (ApoC-III) (Apolipoprotein C3)	APOC3_HUMAN	P02656	FALSE	0	-1.22412	-0.42854	-0.826331	0.551003	0.00104311	FALSE	FALSE	top	8 cell
KRT10	32.8917	33.1381	32.5925	32.7449	32.6885	31.5598	31.6857	31.8336	31.7453	31.7325	P13645	KRT10	Keratin, type I cytoskeletal 10 (Cytokeratin-10) (CK-10) (Keratin-10) (K10)	K1C10_HUMAN	P13645	FALSE	0	-1.36921	-0.830316	-1.09976	0.0550306	5.42701e-06	FALSE	TRUE	top	M2
ORM2	29.6823	30.0877	30.2363	30.2427	30.4556	28.5686	28.92	28.7997	28.6167	28.4155	P19652	ORM2	Alpha-1-acid glycoprotein 2 (AGP 2) (Orosomucoid-2) (OMD 2)	A1AG2_HUMAN	P19652	FALSE	0	-1.83776	-1.11588	-1.47682	0.0541567	5.31384e-06	FALSE	FALSE	top	8 cell
TF	32.7702	32.9142	32.9616	32.9223	33.0234	31.2093	31.44	31.2549	31.323	31.2737	P02787	TF	Serotransferrin (Transferrin) (Beta-1 metal-binding globulin) (Siderophilin)	TRFE_HUMAN	P02787	FALSE	0	-1.81636	-1.41993	-1.61814	1.23571e-06	1.12923e-08	TRUE	FALSE	top	8 cell
AGT	26.9632	27.251	26.7984	26.6502	26.981	25.664	24.871	25.358	25.5886	24.914	P01019	AGT	Angiotensinogen (Serpin A8) [Cleaved into: Angiotensin-1 (Angiotensin 1-10) (Angiotensin I) (Ang I); Angiotensin-2 (Angiotensin 1-8) (Angiotensin II) (Ang II); Angiotensin-3 (Angiotensin 2-8) (Angiotensin III) (Ang III) (Des-Asp[1]-angiotensin II); Angiotensin-4 (Angiotensin 3-8) (Angiotensin IV) (Ang IV); Angiotensin 1-9; Angiotensin 1-7; Angiotensin 1-5; Angiotensin 1-4]	ANGT_HUMAN	P01019	FALSE	0	-2.08209	-1.21722	-1.64965	0.0809112	9.62416e-06	FALSE	FALSE	top	8 cell
KRT1	33.52	33.6239	33.5815	33.4948	33.5475	31.8696	31.8241	31.9531	31.862	31.7196	P04264	KRT1	Keratin, type II cytoskeletal 1 (67 kDa cytokeratin) (Cytokeratin-1) (CK-1) (Hair alpha protein) (Keratin-1) (K1) (Type-II keratin Kb1)	K2C1_HUMAN	P04264	FALSE	0	-1.89088	-1.52482	-1.70785	1.17654e-08	3.30828e-09	TRUE	FALSE	top	8 cell
KPRP	26.1696	26.2753	26.1895	25.7669	26.1898	24.485	24.0737	24.0004	25.3822	23.3384	Q5T749	KPRP	Keratinocyte proline-rich protein (hKPRP)	KPRP_HUMAN	Q5T749	TRUE	4	-2.60145	-1.12311	-1.86228	0.400284	0.00026343	FALSE	FALSE	top	8 cell
ITIH4	25.0955	25.6225	26.3819	25.414	25.8978	24.4883	23.4285	24.4108	23.2021	22.8863	B7ZKJ8	ITIH4	ITIH4 protein (Inter-alpha-trypsin inhibitor heavy chain H4)	B7ZKJ8_HUMAN	B7ZKJ8	TRUE	4	-2.82657	-1.1717	-1.99913	0.436634	0.00035885	FALSE	FALSE	top	8 cell
LRG1	27.8252	28.0495	27.9652	27.8095	27.9061	26.2418	23.8484	26.0869	26.2689	26.6438	P02750	LRG1	Leucine-rich alpha-2-glycoprotein (LRG)	A2GL_HUMAN	P02750	TRUE	1	-3.14822	-1.03808	-2.09315	0.580139	0.00142064	FALSE	FALSE	top	8 cell
KRT16	26.0641	23.9597	25.6474	26.2913	26.5846	23.7098	23.9451	24.1818	23.329	22.6533	P08779	KRT16	Keratin, type I cytoskeletal 16 (Cytokeratin-16) (CK-16) (Keratin-16) (K16)	K1C16_HUMAN	P08779	TRUE	6	-3.2672	-1.02408	-2.14564	0.601322	0.0018031	FALSE	FALSE	top	8 cell
ASTL	27.4504	27.5007	27.6151	27.4321	27.6986	25.4472	25.4296	25.3648	24.51	25.0723	Q6HA08	ASTL	Astacin-like metalloendopeptidase (EC 3.4.-.-) (Oocyte astacin) (Ovastacin)	ASTL_HUMAN	Q6HA08	FALSE	0	-2.78846	-1.96074	-2.3746	0.00173618	2.75473e-07	TRUE	FALSE	top	8 cell
KRT9	33.0909	33.1682	32.9816	33.0223	33.2366	30.633	30.501	30.4542	30.5278	30.5547	P35527	KRT9	Keratin, type I cytoskeletal 9 (Cytokeratin-9) (CK-9) (Keratin-9) (K9)	K1C9_HUMAN	P35527	FALSE	0	-2.76135	-2.37017	-2.56576	5.30812e-14	1.41082e-10	TRUE	FALSE	top	8 cell
KRT5	26.9388	27.5574	27.8898	27.9342	27.6696	23.5269	24.9131	23.8906	23.465	23.1713	P13647	KRT5	Keratin, type II cytoskeletal 5 (58 kDa cytokeratin) (Cytokeratin-5) (CK-5) (Keratin-5) (K5) (Type-II keratin Kb5)	K2C5_HUMAN	P13647	TRUE	4	-4.55047	-3.05866	-3.80456	0.00733897	7.83306e-07	TRUE	TRUE	top	8 cell
KRT14	28.9364	28.5911	29.256	29.6341	29.2471	24.152	23.4516	23.4175	23.54	22.9565	P02533	KRT14	Keratin, type I cytoskeletal 14 (Cytokeratin-14) (CK-14) (Keratin-14) (K14)	K1C14_HUMAN	P02533	TRUE	5	-6.18983	-5.06904	-5.62943	6.28057e-10	1.67476e-09	TRUE	FALSE	top	8 cell

## Sheet: Table S5
Table S5. DAPs in 8 cell embryos and blastocysts
																										Zhu et al (2025: PMID 39855199), human preimplantation development		Dang et al (2023: PMID 36693841) - Stage specific embryo proteome
name	X8cell_1	X8cell_2	X8cell_3	X8cell_4	X8cell_5	BLST_1	BLST_2	BLST_3	BLST_4	Protein.IDs	Gene.names	Protein.names	Short_Name	ID	imputed	num_NAs	BLST_vs_X8cell_CI.L	BLST_vs_X8cell_CI.R	BLST_vs_X8cell_diff	BLST_vs_X8cell_p.adj	BLST_vs_X8cell_p.val	significant	BLST_vs_X8cell_significant	top	Sample	BLST vs 8 cell (diff expression, ratio)		BLST vs 8 cell (diff expression, ratio)
LTF	23.2614	22.7089	23.7033	23.0274	22.9639	30.7432	30.6997	30.7191	30.6611	E7EQB2	LTF	Lactotransferrin (Fragment)	E7EQB2_HUMAN	E7EQB2	TRUE	5	7.12923	8.01636	7.5728	1.58e-14	9.87e-11	TRUE	TRUE	top	BLST	#N/A		#N/A		RED = higher expression in each study
IGHG1	23.7989	22.8791	23.8153	23.9973	24.2803	30.4021	30.3463	30.4585	30.3505	A0A0A0MS08	IGHG1	Immunoglobulin heavy constant gamma 1 (Fragment)	A0A0A0MS08_HUMAN	A0A0A0MS08	TRUE	5	6.04111	7.22919	6.63515	1.58e-14	3.29e-09	TRUE	TRUE	top	BLST	0.851603		#N/A		BLUE = low expression in each study
LYZ	23.3776	23.3861	23.8239	23.8218	23.5682	28.9014	28.9717	29.0588	28.5309	P61626	LYZ	Lysozyme C (EC 3.2.1.17) (1,4-beta-N-acetylmuramidase C)	LYSC_HUMAN	P61626	TRUE	5	4.89883	5.64153	5.27018	1.58e-14	4.55e-10	TRUE	TRUE	top	BLST	#DIV/0!		1.54418
KRT14	23.4125	23.183	24.1584	23.2406	23.1169	27.7071	28.509	28.4052	28.4501	P02533	KRT14	Keratin, type I cytoskeletal 14 (Cytokeratin-14) (CK-14) (Keratin-14) (K14)	K1C14_HUMAN	P02533	TRUE	5	4.24339	5.44778	4.84559	1.51e-10	4.83e-08	TRUE	TRUE	top	BLST	0.74552		#N/A
KRT5	22.5832	24.9131	23.6014	23.2439	23.0539	28.0678	28.1211	28.0083	28.1326	P13647	KRT5	Keratin, type II cytoskeletal 5 (58 kDa cytokeratin) (Cytokeratin-5) (CK-5) (Keratin-5) (K5) (Type-II keratin Kb5)	K2C5_HUMAN	P13647	TRUE	4	3.6436	5.56302	4.60331	0.000612415	3.06e-06	TRUE	TRUE	top	BLST	0.692396		#N/A
S100A9	23.6413	23.7728	23.8184	23.4695	23.5385	28.2769	28.0065	28.262	28.2038	P06702	S100A9	Protein S100-A9 (Calgranulin-B) (Calprotectin L1H subunit) (Leukocyte L1 complex heavy chain) (Migration inhibitory factor-related protein 14) (MRP-14) (p14) (S100 calcium-binding protein A9)	S10A9_HUMAN	P06702	TRUE	5	4.26555	4.81287	4.53921	1.58e-14	1.25e-10	TRUE	TRUE	top	BLST	0.471476		1.14499
CTSG	23.1676	23.0613	23.4962	22.922	22.3916	27.5101	27.4947	27.4805	27.3833	P08311	CTSG	Cathepsin G (CG) (EC 3.4.21.20)	CATG_HUMAN	P08311	TRUE	5	3.98527	4.93347	4.45937	2.52e-14	1.35e-08	TRUE	TRUE	top	BLST	#N/A		0
MERTK	22.358	22.6076	23.5094	23.4168	22.2205	27.2521	27.0713	27.1028	26.91	A0A087WZQ5	MERTK	Receptor protein-tyrosine kinase (EC 2.7.10.1)	A0A087WZQ5_HUMAN	A0A087WZQ5	TRUE	5	3.58026	4.9429	4.26158	1.71e-06	3.71e-07	TRUE	TRUE	top	BLST	1.11341		#N/A
LCN2	23.0961	23.3926	23.7672	22.7511	23.3828	27.1722	27.229	27.4784	27.261	P80188	LCN2	Neutrophil gelatinase-associated lipocalin (NGAL) (25 kDa alpha-2-microglobulin-related subunit of MMP-9) (Lipocalin-2) (Oncogene 24p3) (Siderocalin) (p25)	NGAL_HUMAN	P80188	TRUE	5	3.54396	4.47044	4.0072	3.82e-12	2.68e-08	TRUE	TRUE	top	BLST	#N/A		0.27184
MPO	24.0052	23.0596	23.9801	23.2718	24.3354	27.5243	27.7096	27.7533	27.5902	P05164	MPO	Myeloperoxidase (MPO) (EC 1.11.2.2) [Cleaved into: Myeloperoxidase; 89 kDa myeloperoxidase; 84 kDa myeloperoxidase; Myeloperoxidase light chain; Myeloperoxidase heavy chain]	PERM_HUMAN	P05164	TRUE	5	3.30063	4.52721	3.91392	1.02e-06	3.16e-07	TRUE	TRUE	top	BLST	#N/A		0.160339
TUBA1C	23.3768	22.6895	23.5093	23.2763	23.3027	27.3131	26.4551	26.5941	26.669	Q9BQE3	TUBA1C	Tubulin alpha-1C chain (Alpha-tubulin 6) (Tubulin alpha-6 chain) [Cleaved into: Detyrosinated tubulin alpha-1C chain]	TBA1C_HUMAN	Q9BQE3	TRUE	5	3.0044	4.04933	3.52686	1.76e-07	2.01e-07	TRUE	TRUE	top	BLST	1.31807		#N/A
S100A8	23.8285	23.4005	23.9393	22.9657	22.7961	26.7928	26.7307	26.2526	27.1177	P05109	S100A8	Protein S100-A8 (Calgranulin-A) (Calprotectin L1L subunit) (Cystic fibrosis antigen) (CFAG) (Leukocyte L1 complex light chain) (Migration inhibitory factor-related protein 8) (MRP-8) (p8) (S100 calcium-binding protein A8) (Urinary stone protein band A)	S10A8_HUMAN	P05109	TRUE	5	2.67715	3.99771	3.33743	0.000241507	2.02e-06	TRUE	TRUE	top	BLST	#N/A		1.00241
EEF2	23.1503	23.2318	23.7324	23.0546	23.2929	26.965	26.2213	26.771	25.892	P13639	EEF2	Elongation factor 2 (EF-2)	EF2_HUMAN	P13639	TRUE	4	2.60286	3.73703	3.16994	2.82e-05	9.11e-07	TRUE	TRUE	top	BLST	1.24645		0.660893
C5	25.0434	23.1774	24.1438	25.5399	25.4663	27.5905	27.4212	27.5214	27.4225	P01031	C5	Complement C5 (C3 and PZP-like alpha-2-macroglobulin domain-containing protein 4) [Cleaved into: Complement C5 beta chain; Complement C5 alpha chain; C5a anaphylatoxin; Complement C5 alpha' chain]	CO5_HUMAN	P01031	TRUE	1	1.72561	3.90385	2.81473	0.184843	0.000303199	FALSE	FALSE	top	BLST	0.939933		#N/A
KRT18	25.4169	23.3034	24.6195	24.6254	25.7135	28.9908	26.573	26.9734	27.4901	P05783	KRT18	Keratin, type I cytoskeletal 18 (Cell proliferation-inducing gene 46 protein) (Cytokeratin-18) (CK-18) (Keratin-18) (K18)	K1C18_HUMAN	P05783	TRUE	1	1.36394	4.17833	2.77113	0.440518	0.00178522	FALSE	FALSE	top	BLST	11.469		#N/A
PFN1	27.6413	28.0486	23.5112	23.1236	24.3882	27.9601	28.1406	28.0351	28.2389	P07737	PFN1	Profilin-1 (Epididymis tissue protein Li 184a) (Profilin I)	PROF1_HUMAN	P07737	TRUE	3	0.255493	5.24664	2.75107	0.750988	0.0344624	FALSE	FALSE	top	BLST	0.896811		0.269368
ENO1	25.881	24.5834	26.2457	26.2409	25.5364	28.7797	28.1039	28.3687	28.1001	P06733	ENO1	Alpha-enolase (EC 4.2.1.11) (2-phospho-D-glycerate hydro-lyase) (C-myc promoter-binding protein) (Enolase 1) (MBP-1) (MPB-1) (Non-neural enolase) (NNE) (Phosphopyruvate hydratase) (Plasminogen-binding protein)	ENOA_HUMAN	P06733	FALSE	0	1.82736	3.45389	2.64062	0.0469561	5.97e-05	TRUE	TRUE	top	BLST	1.16893		1.5521
CANX	26.3833	23.4045	23.3675	23.1845	23.4632	26.5851	26.523	27.0344	25.8382	P27824	CANX	Calnexin (IP90) (Major histocompatibility complex class I antigen-binding protein p88) (p90)	CALX_HUMAN	P27824	TRUE	4	1.00618	4.06301	2.53459	0.573617	0.00487688	FALSE	FALSE	top	BLST	0.755497		0.296553
KRT6A	23.1262	23.1517	23.3811	23.1809	23.7632	26.5108	26.7287	26.4241	23.2717	P02538	KRT6A	Keratin, type II cytoskeletal 6A (Cytokeratin-6A) (CK-6A) (Cytokeratin-6D) (CK-6D) (Keratin-6A) (K6A) (Type-II keratin Kb6) (allergen Hom s 5)	K2C6A_HUMAN	P02538	TRUE	6	0.856682	3.96974	2.41321	0.614968	0.00702937	FALSE	FALSE	top	BLST	#DIV/0!		#N/A
ALPG	23.3012	24.1324	23.8553	23.9481	22.7393	25.9118	25.9087	25.8619	25.9004	P10696	ALPG	Alkaline phosphatase, germ cell type (EC 3.1.3.1) (ALP-1) (Alkaline phosphatase Nagao isozyme) (Alkaline phosphatase, placental-like) (Germ cell alkaline phosphatase) (GCAP) (Placental alkaline phosphatase-like) (PLAP-like)	PPBN_HUMAN	P10696	TRUE	5	1.66363	2.93722	2.30043	0.0194004	2.7e-05	TRUE	TRUE	top	BLST	3.65206		#N/A
PTGDS	22.9014	23.0236	22.6668	25.4933	25.227	24.5657	26.7133	26.4393	26.8035	P41222	PTGDS	Prostaglandin-H2 D-isomerase (EC 5.3.99.2) (Beta-trace protein) (Cerebrin-28) (Glutathione-independent PGD synthase) (Lipocalin-type prostaglandin-D synthase) (L-PGDS) (Prostaglandin-D2 synthase) (PGD2 synthase) (PGDS) (PGDS2)	PTGDS_HUMAN	P41222	TRUE	4	0.498657	4.03748	2.26807	0.703482	0.0180302	FALSE	FALSE	top	BLST	0.89742		#N/A
HNRNPA1	23.297	22.3959	23.244	23.6575	23.8696	25.3343	25.2478	26.0476	25.5896	F8W6I7	HNRNPA1	Helix-destabilizing protein (Heterogeneous nuclear ribonucleoprotein A1) (Heterogeneous nuclear ribonucleoprotein A1, N-terminally processed) (hnRNP core protein A1)	F8W6I7_HUMAN	F8W6I7	TRUE	5	1.54997	2.9741	2.26203	0.0547628	7.01e-05	FALSE	FALSE	top	BLST	3.02624		#N/A
KRT16	23.6631	23.1455	23.6726	22.5978	23.8446	25.5223	25.3917	26.3861	25.2583	P08779	KRT16	Keratin, type I cytoskeletal 16 (Cytokeratin-16) (CK-16) (Keratin-16) (K16)	K1C16_HUMAN	P08779	TRUE	5	1.51033	2.99939	2.25486	0.0737795	9.91e-05	FALSE	FALSE	top	BLST	0.223326		#N/A
PRDX1	27.5391	27.4225	26.4678	26.9485	24.7429	28.7211	28.8928	28.7978	28.992	Q06830	PRDX1	Peroxiredoxin-1 (EC 1.11.1.24) (Natural killer cell-enhancing factor A) (NKEF-A) (Proliferation-associated gene protein) (PAG) (Thioredoxin peroxidase 2) (Thioredoxin-dependent peroxide reductase 2) (Thioredoxin-dependent peroxiredoxin 1)	PRDX1_HUMAN	Q06830	FALSE	0	0.999419	3.45405	2.22673	0.508895	0.00291866	FALSE	FALSE	top	BLST	1.12479		1.18089
TCP1	25.9053	23.9667	23.1806	22.8193	22.6174	23.7901	27.141	25.8755	26.8778	P17987	TCP1	T-complex protein 1 subunit alpha (TCP-1-alpha) (CCT-alpha)	TCPA_HUMAN	P17987	TRUE	5	0.21495	4.23159	2.22327	0.749868	0.0338852	FALSE	FALSE	top	BLST	0.894498		0
VDAC1	27.7217	25.1804	25.9034	26.8778	23.6086	29.7755	27.4367	27.6983	26.9933	P21796	VDAC1	Voltage-dependent anion-selective channel protein 1 (VDAC-1) (hVDAC1) (Outer mitochondrial membrane protein porin 1) (Plasmalemmal porin) (Porin 31HL) (Porin 31HM)	VDAC1_HUMAN	P21796	TRUE	1	0.0737427	4.16141	2.11758	0.766327	0.0438537	FALSE	FALSE	top	BLST	0.969214		0.448436
IGHG2	22.7205	23.3654	22.8581	23.3756	23.5045	24.0372	23.7375	26.7239	26.5586	P01859	IGHG2	Immunoglobulin heavy constant gamma 2 (Ig gamma-2 chain C region) (Ig gamma-2 chain C region DOT) (Ig gamma-2 chain C region TIL) (Ig gamma-2 chain C region ZIE)	IGHG2_HUMAN	P01859	TRUE	7	0.568973	3.63003	2.0995	0.676201	0.0130932	FALSE	FALSE	top	BLST	0.967089		#N/A
PPIB	23.696	25.9649	27.6198	27.7848	26.6316	28.274	28.5118	28.0675	28.6089	P23284	PPIB	Peptidyl-prolyl cis-trans isomerase B (PPIase B) (EC 5.2.1.8) (CYP-S1) (Cyclophilin B) (Rotamase B) (S-cyclophilin) (SCYLP)	PPIB_HUMAN	P23284	TRUE	1	0.240413	3.81184	2.02613	0.743106	0.0306552	FALSE	FALSE	top	BLST	0.714879		0.224354
IGHA1	24.7368	24.3067	23.3334	23.4881	24.6341	26.5052	25.7791	25.6733	26.0393	P01876	IGHA1	Immunoglobulin heavy constant alpha 1 (Ig alpha-1 chain C region) (Ig alpha-1 chain C region BUR) (Ig alpha-1 chain C region TRO)	IGHA1_HUMAN	P01876	TRUE	3	1.10307	2.69573	1.8994	0.258569	0.000522307	FALSE	FALSE	top	BLST	0.744317		1.56758
KRT9	30.633	30.501	30.4542	30.5278	30.5547	32.2082	32.3957	32.6018	32.4997	P35527	KRT9	Keratin, type I cytoskeletal 9 (Cytokeratin-9) (CK-9) (Keratin-9) (K9)	K1C9_HUMAN	P35527	FALSE	0	1.636	2.1484	1.8922	6.41e-09	9.69e-08	TRUE	TRUE	top	BLST	0.901366		#N/A
PGAM1	23.1608	23.3495	23.6051	23.0842	22.9053	24.1278	22.8687	26.0974	26.8628	P18669	PGAM1	Phosphoglycerate mutase 1 (EC 5.4.2.11) (EC 5.4.2.4) (BPG-dependent PGAM 1) (Phosphoglycerate mutase isozyme B) (PGAM-B)	PGAM1_HUMAN	P18669	TRUE	7	0.0517932	3.48457	1.76818	0.767639	0.0448054	FALSE	FALSE	top	BLST	1.15556		#N/A
RPL18	23.1578	23.2961	24.3988	23.3133	23.1844	24.3838	25.4816	25.3415	25.7116	G3V203	RPL18	60S ribosomal protein L18 (Ribosomal protein L18, isoform CRA_b)	G3V203_HUMAN	G3V203	TRUE	6	0.960984	2.55808	1.75953	0.335469	0.000879568	FALSE	FALSE	top	BLST	2.52763		#N/A
LDHA	23.05	24.0668	23.3522	22.7609	24.1463	25.6622	23.206	25.8316	25.9882	P00338	LDHA	L-lactate dehydrogenase A chain (LDH-A) (EC 1.1.1.27) (Cell proliferation-inducing gene 19 protein) (LDH muscle subunit) (LDH-M) (Renal carcinoma antigen NY-REN-59)	LDHA_HUMAN	P00338	TRUE	6	0.303994	3.08946	1.69673	0.721341	0.0226537	FALSE	FALSE	top	BLST	2.02908		1.50826
SLC25A3	23.7013	23.1079	23.427	23.89	23.7457	24.5224	26.5499	23.0957	26.9123	Q00325	SLC25A3	Phosphate carrier protein, mitochondrial (Phosphate transport protein) (PTP) (Solute carrier family 25 member 3)	MPCP_HUMAN	Q00325	TRUE	7	0.000666181	3.39072	1.6957	0.774121	0.0499286	FALSE	FALSE	top	BLST	1.04244		0.328751
EIF4A1	23.4279	23.3655	23.3563	22.8165	23.4194	25.3548	24.6757	24.6445	25.1083	P60842	EIF4A1	Eukaryotic initiation factor 4A-I (eIF-4A-I) (eIF4A-I) (EC 3.6.4.13) (ATP-dependent RNA helicase eIF4A-1)	IF4A1_HUMAN	P60842	TRUE	6	1.20583	2.13158	1.6687	0.019704	2.74e-05	TRUE	TRUE	top	BLST	1.56575		#N/A
NME1-NME2	25.682	25.9556	25.6976	26.5012	26.2976	27.1765	27.1648	27.9773	28.3077	Q32Q12	NME1-NME2	Nucleoside diphosphate kinase (EC 2.7.4.6)	Q32Q12_HUMAN	Q32Q12	FALSE	0	0.943969	2.31549	1.62973	0.262065	0.000535173	FALSE	FALSE	top	BLST	#N/A		#N/A
GSTP1	26.1809	26.0004	25.7943	26.2328	23.3115	27.4107	26.5982	27.1573	27.0065	P09211	GSTP1	Glutathione S-transferase P (EC 2.5.1.18) (GST class-pi) (GSTP1-1)	GSTP1_HUMAN	P09211	TRUE	1	0.170976	2.90738	1.53918	0.745498	0.0317494	FALSE	FALSE	top	BLST	0.958437		0.666168
NCL	23.314	23.4027	24.5515	23.021	23.5941	25.4047	24.5663	25.2348	25.2493	P19338	NCL	Nucleolin (Protein C23)	NUCL_HUMAN	P19338	TRUE	5	0.802255	2.27202	1.53714	0.385329	0.00122659	FALSE	FALSE	top	BLST	2.63764		#N/A
ERP29	23.5115	22.9669	23.8716	22.9871	23.7908	24.7837	25.8759	25.1126	24.0076	P30040	ERP29	Endoplasmic reticulum resident protein 29 (ERp29) (Endoplasmic reticulum resident protein 28) (ERp28) (Endoplasmic reticulum resident protein 31) (ERp31)	ERP29_HUMAN	P30040	TRUE	7	0.649242	2.38948	1.51936	0.537811	0.00364437	FALSE	FALSE	top	BLST	0.748761		0.149839
IGKC	27.9175	28.3608	29.5717	28.5494	28.3382	29.3521	30.1683	30.4181	30.1159	P01834	IGKC	Immunoglobulin kappa constant (Ig kappa chain C region) (Ig kappa chain C region AG) (Ig kappa chain C region CUM) (Ig kappa chain C region EU) (Ig kappa chain C region OU) (Ig kappa chain C region ROY) (Ig kappa chain C region TI)	IGKC_HUMAN	P01834	FALSE	0	0.660478	2.2717	1.46609	0.506509	0.00286694	FALSE	FALSE	top	BLST	0.526481		#N/A
PI16	24.6071	25.1244	23.919	22.5329	23.7725	25.3935	25.3004	25.5614	25.3921	Q6UXB8	PI16	Peptidase inhibitor 16 (PI-16) (Cysteine-rich secretory protein 9) (CRISP-9) (PSP94-binding protein) (CD antigen CD364)	PI16_HUMAN	Q6UXB8	TRUE	3	0.354773	2.48659	1.42068	0.688297	0.01503	FALSE	FALSE	top	BLST	#N/A		#N/A
CCT4	24.5397	23.7679	25.4403	23.088	24.7808	25.8605	26.5667	25.0275	25.4386	P50991	CCT4	T-complex protein 1 subunit delta (TCP-1-delta) (CCT-delta) (Stimulator of TAR RNA-binding)	TCPD_HUMAN	P50991	TRUE	1	0.238073	2.56193	1.4	0.724953	0.0237733	FALSE	FALSE	top	BLST	0.845947		0.206528
KRT1	31.8696	31.8241	31.9531	31.862	31.7196	33.1849	33.1938	33.2952	33.0585	P04264	KRT1	Keratin, type II cytoskeletal 1 (67 kDa cytokeratin) (Cytokeratin-1) (CK-1) (Hair alpha protein) (Keratin-1) (K1) (Type-II keratin Kb1)	K2C1_HUMAN	P04264	FALSE	0	1.10777	1.56703	1.3374	1.17e-05	6.57e-07	TRUE	TRUE	top	BLST	0.955096		#N/A
ZP4	31.2353	31.2715	31.3027	31.3891	31.3468	32.5746	32.4384	32.6812	32.6664	Q12836	ZP4	Zona pellucida sperm-binding protein 4 (Zona pellucida glycoprotein 4) (Zp-4) (Zona pellucida protein B) [Cleaved into: Processed zona pellucida sperm-binding protein 4]	ZP4_HUMAN	Q12836	FALSE	0	1.05442	1.5077	1.28106	2.27e-05	8.34e-07	TRUE	TRUE	top	BLST	0.946199		#N/A
RAB6A	23.8528	23.4883	24.6777	24.6112	24.4931	24.554	25.8746	25.7817	25.7961	P20340	RAB6A	Ras-related protein Rab-6A (Rab-6)	RAB6A_HUMAN	P20340	TRUE	3	0.445528	2.10844	1.27698	0.620297	0.00738882	FALSE	FALSE	top	BLST	0.638437		#N/A
EEF1A1	29.7291	29.7143	29.5057	29.2748	29.6208	30.9371	30.8924	30.7515	30.7301	P68104	EEF1A1	Elongation factor 1-alpha 1 (EF-1-alpha-1) (Elongation factor Tu) (EF-Tu) (Eukaryotic elongation factor 1 A-1) (eEF1A-1) (Leukocyte receptor cluster member 7)	EF1A1_HUMAN	P68104	FALSE	0	0.966943	1.55071	1.25883	0.00293311	7e-06	TRUE	TRUE	top	BLST	1.10728		0.530736
WDR1	25.9799	25.9208	26.651	27.3556	26.6253	26.645	28.0622	27.8074	27.8915	O75083	WDR1	WD repeat-containing protein 1 (Actin-interacting protein 1) (AIP1) (NORI-1)	WDR1_HUMAN	O75083	FALSE	0	0.210607	1.97939	1.095	0.715882	0.0210899	FALSE	FALSE	top	BLST	0.816375		0
STOM	25.0933	25.0743	25.2203	25.4349	25.541	26.2855	26.5371	26.2009	26.3185	P27105	STOM	Stomatin (Erythrocyte band 7 integral membrane protein) (Erythrocyte membrane protein band 7.2) (Protein 7.2b)	STOM_HUMAN	P27105	FALSE	0	0.741849	1.38366	1.06276	0.0404697	5.16e-05	TRUE	TRUE	top	BLST	0.889971		#N/A
VTN	23.7983	23.2807	23.6602	23.747	23.354	24.1329	24.9149	25	24.4077	P04004	VTN	Vitronectin (VN) (S-protein) (Serum-spreading factor) (V75) [Cleaved into: Vitronectin V65 subunit; Vitronectin V10 subunit; Somatomedin-B]	VTNC_HUMAN	P04004	TRUE	6	0.550755	1.5409	1.04583	0.37597	0.00115213	FALSE	FALSE	top	BLST	0.883578		#N/A
ZP1	29.3876	29.3488	29.3428	29.5392	29.3292	30.3089	30.4964	30.3305	30.4231	P60852	ZP1	Zona pellucida sperm-binding protein 1 (Zona pellucida glycoprotein 1) (Zp-1) [Cleaved into: Processed zona pellucida sperm-binding protein 1]	ZP1_HUMAN	P60852	FALSE	0	0.773382	1.22704	1.00021	0.00222064	5.89e-06	TRUE	TRUE	top	BLST	0.89575		#N/A
TPI1	27.4029	27.715	26.8962	26.1312	27.5053	27.8602	28.5508	27.5761	28.5165	P60174	TPI1	Triosephosphate isomerase (TIM) (EC 5.3.1.1) (Methylglyoxal synthase) (EC 4.2.3.3) (Triose-phosphate isomerase)	TPIS_HUMAN	P60174	FALSE	0	0.163217	1.8283	0.995757	0.727315	0.0245449	FALSE	FALSE	top	BLST	0.920028		0.440729
DNAJC13	23.939	23.7715	23.2165	24.605	23.9819	24.1856	24.952	25.2442	25.1621	O75165	DNAJC13	DnaJ homolog subfamily C member 13 (Required for receptor-mediated endocytosis 8) (RME-8)	DJC13_HUMAN	O75165	TRUE	5	0.265394	1.70097	0.983181	0.676837	0.0131866	FALSE	FALSE	top	BLST	0.753934		0
PEBP1	28.044	26.4292	27.7575	27.1947	27.1705	27.7949	28.3781	28.2794	28.6019	P30086	PEBP1	Phosphatidylethanolamine-binding protein 1 (PEBP-1) (HCNPpp) (Neuropolypeptide h3) (Prostatic-binding protein) (Raf kinase inhibitor protein) (RKIP) [Cleaved into: Hippocampal cholinergic neurostimulating peptide (HCNP)]	PEBP1_HUMAN	P30086	FALSE	0	0.187011	1.70185	0.944432	0.713438	0.0204355	FALSE	FALSE	top	BLST	0.782833		0.467562
IDH1	23.1064	22.7825	23.4672	23.0092	23.2031	24.7326	24.6384	23.0409	23.6536	O75874	IDH1	Isocitrate dehydrogenase [NADP] cytoplasmic (IDH) (EC 1.1.1.42) (Cytosolic NADP-isocitrate dehydrogenase) (IDP) (NADP(+)-specific ICDH) (Oxalosuccinate decarboxylase)	IDHC_HUMAN	O75874	TRUE	7	0.0837577	1.72164	0.902697	0.751012	0.0344753	FALSE	FALSE	top	BLST	0.962018		0.502094
VDAC2	26.9845	27.6615	28.095	27.8143	28.2758	28.8765	28.5731	28.7032	28.3116	P45880	VDAC2	Voltage-dependent anion-selective channel protein 2 (VDAC-2) (hVDAC2) (Outer mitochondrial membrane protein porin 2)	VDAC2_HUMAN	P45880	FALSE	0	0.244877	1.45489	0.849885	0.665593	0.011655	FALSE	FALSE	top	BLST	0.960657		0.315379
HSP90AB1	28.2164	27.7595	27.4443	27.9126	27.859	28.8222	28.9478	28.4868	28.4819	P08238	HSP90AB1	Heat shock protein HSP 90-beta (HSP 90) (Heat shock 84 kDa) (HSP 84) (HSP84)	HS90B_HUMAN	P08238	FALSE	0	0.431203	1.26149	0.846344	0.409232	0.0014409	FALSE	FALSE	top	BLST	0.99028		0.608627
ZP2	31.3669	31.3777	31.4238	31.413	31.3239	32.4016	32.1094	32.285	32.0894	Q05996	ZP2	Zona pellucida sperm-binding protein 2 (Zona pellucida glycoprotein 2) (Zp-2) (Zona pellucida protein A) [Cleaved into: Processed zona pellucida sperm-binding protein 2]	ZP2_HUMAN	Q05996	FALSE	0	0.601038	1.07953	0.840282	0.0245897	3.34e-05	TRUE	TRUE	top	BLST	0.920973		#N/A
VDAC3	27.3476	27.3412	27.1388	27.2307	26.6143	28.0843	27.7588	27.9784	27.9007	Q9Y277	VDAC3	Voltage-dependent anion-selective channel protein 3 (VDAC-3) (hVDAC3) (Outer mitochondrial membrane protein porin 3)	VDAC3_HUMAN	Q9Y277	FALSE	0	0.39991	1.19214	0.796023	0.422365	0.0015756	FALSE	FALSE	top	BLST	0.904484		0.25573
RAN	26.1545	27.2644	26.4683	26.6081	27.2	27.5696	27.0285	27.7992	27.6773	P62826	RAN	GTP-binding nuclear protein Ran (Androgen receptor-associated protein 24) (GTPase Ran) (Ras-like protein TC4) (Ras-related nuclear protein)	RAN_HUMAN	P62826	FALSE	0	0.15045	1.40878	0.779616	0.715608	0.021015	FALSE	FALSE	top	BLST	0.979293		0.426686
ORM2	28.5686	28.92	28.7997	28.6167	28.4155	29.5361	29.3861	29.4787	29.1187	P19652	ORM2	Alpha-1-acid glycoprotein 2 (AGP 2) (Orosomucoid-2) (OMD 2)	A1AG2_HUMAN	P19652	FALSE	0	0.383934	1.04769	0.715812	0.356102	0.00100914	FALSE	FALSE	top	BLST	0.915015		#N/A
MFGE8	25.8442	25.7649	25.518	25.6855	25.5027	26.459	26.4702	26.4411	26.0951	Q08431	MFGE8	Lactadherin (Breast epithelial antigen BA46) (HMFG) (MFGM) (Milk fat globule-EGF factor 8) (MFG-E8) (SED1) [Cleaved into: Lactadherin short form; Medin]	MFGM_HUMAN	Q08431	FALSE	0	0.403015	1.00359	0.703302	0.276129	0.000589717	FALSE	FALSE	top	BLST	0.905112		#N/A
ALDOA	27.7109	27.8473	27.9125	27.682	27.3557	28.4679	28.6054	28.2974	28.217	P04075	ALDOA	Fructose-bisphosphate aldolase A (EC 4.1.2.13) (Lung cancer antigen NY-LU-1) (Muscle-type aldolase)	ALDOA_HUMAN	P04075	FALSE	0	0.356101	1.03434	0.69522	0.404092	0.00139164	FALSE	FALSE	top	BLST	0.946593		0.359654
TKT	22.6051	23.2931	23.8006	23.1381	23.6399	24.661	23.6147	23.8637	23.8088	P29401	TKT	Transketolase (TK) (EC 2.2.1.1)	TKT_HUMAN	P29401	TRUE	6	0.00903567	1.37437	0.691704	0.771353	0.0476516	FALSE	FALSE	top	BLST	1.04794		1.06784
PCBP1	24.8057	25.1451	24.7658	25.2144	25.0583	25.7398	25.5079	25.5763	25.8041	Q15365	PCBP1	Poly(rC)-binding protein 1 (Alpha-CP1) (Heterogeneous nuclear ribonucleoprotein E1) (hnRNP E1) (Nucleic acid-binding protein SUB2.3)	PCBP1_HUMAN	Q15365	FALSE	0	0.344487	0.973863	0.659175	0.38397	0.00121547	FALSE	FALSE	top	BLST	0.943382		0.637275
TUBA1A	29.1812	29.2095	28.9351	28.7322	28.9078	29.7281	29.5669	29.6081	29.505	Q71U36	TUBA1A	Tubulin alpha-1A chain (Alpha-tubulin 3) (Tubulin B-alpha-1) (Tubulin alpha-3 chain) [Cleaved into: Detyrosinated tubulin alpha-1A chain]	TBA1A_HUMAN	Q71U36	FALSE	0	0.309305	0.908461	0.608883	0.41204	0.00146861	FALSE	FALSE	top	BLST	#N/A		#N/A
ETFA	27.0009	27.0429	26.8704	26.6144	26.6202	25.7157	26.1544	26.5066	26.4109	P13804	ETFA	Electron transfer flavoprotein subunit alpha, mitochondrial (Alpha-ETF)	ETFA_HUMAN	P13804	FALSE	0	-1.06896	-0.196777	-0.632866	0.650105	0.00990374	FALSE	FALSE	top	X8cell	0.888335		0.206058
GYG1	28.1592	27.907	28.182	28.1871	27.8531	27.2454	27.5718	27.4513	27.4188	P46976	GYG1	Glycogenin-1 (GN-1) (GN1) (EC 2.4.1.186)	GLYG_HUMAN	P46976	FALSE	0	-0.92288	-0.348797	-0.635838	0.330313	0.000849839	FALSE	FALSE	top	X8cell	0.612724		0.813578
ERN1	25.7168	25.928	25.8136	26.0102	25.7787	24.4565	25.3015	25.4949	25.3876	O75460	ERN1	Serine/threonine-protein kinase/endoribonuclease IRE1 (Endoplasmic reticulum-to-nucleus signaling 1) (Inositol-requiring protein 1) (hIRE1p) (Ire1-alpha) (IRE1a) [Includes: Serine/threonine-protein kinase (EC 2.7.11.1); Endoribonuclease (EC 3.1.26.-)]	ERN1_HUMAN	O75460	TRUE	1	-1.18419	-0.194493	-0.689343	0.669396	0.0121457	FALSE	FALSE	top	X8cell	#N/A		#N/A
HSPA4	26.5284	26.693	27.4109	27.58	26.8318	26.7321	26.2682	25.9757	25.9418	P34932	HSPA4	Heat shock 70 kDa protein 4 (HSP70RY) (Heat shock 70-related protein APG-2)	HSP74_HUMAN	P34932	FALSE	0	-1.40481	-0.153866	-0.779341	0.713692	0.0205022	FALSE	FALSE	top	X8cell	0.807948		0.255351
CKM	26.4336	26.2119	26.0051	25.9694	25.9415	24.4844	25.5784	25.7733	25.4902	P06732	CKM	Creatine kinase M-type (EC 2.7.3.2) (Creatine kinase M chain) (Creatine phosphokinase M-type) (CPK-M) (M-CK)	KCRM_HUMAN	P06732	TRUE	1	-1.3883	-0.173139	-0.780718	0.702568	0.0178285	FALSE	FALSE	top	X8cell	#N/A		#N/A
ACO2	28.3883	27.4395	27.9321	27.6931	28.187	27.2299	27.3498	27.1939	26.7913	Q99798	ACO2	Aconitate hydratase, mitochondrial (Aconitase) (EC 4.2.1.3) (Citrate hydro-lyase)	ACON_HUMAN	Q99798	FALSE	0	-1.28581	-0.287754	-0.786783	0.6052	0.00642658	FALSE	FALSE	top	X8cell	0.979336		0
ATP2A2	28.8091	27.8827	28.3727	28.5245	28.4474	27.0542	27.9348	27.8935	27.564	P16615	ATP2A2	Sarcoplasmic/endoplasmic reticulum calcium ATPase 2 (SERCA2) (SR Ca(2+)-ATPase 2) (EC 7.2.2.10) (Calcium pump 2) (Calcium-transporting ATPase sarcoplasmic reticulum type, slow twitch skeletal muscle isoform) (Endoplasmic reticulum class 1/2 Ca(2+) ATPase)	AT2A2_HUMAN	P16615	FALSE	0	-1.34875	-0.242589	-0.795671	0.654372	0.01035	FALSE	FALSE	top	X8cell	1.00951		0
TTR	32.3851	32.4637	32.434	32.5556	32.5594	31.9829	31.4838	31.7283	31.5128	P02766	TTR	Transthyretin (ATTR) (Prealbumin) (TBPA)	TTHY_HUMAN	P02766	FALSE	0	-1.10046	-0.504699	-0.802581	0.150247	0.000227242	FALSE	FALSE	top	X8cell	0.89533		0.401405
NLRP13	29.8162	30.0341	30.1199	29.9116	29.9011	28.8835	29.0489	29.208	29.279	A0A0C4DGQ4	NLRP13	NACHT, LRR and PYD domains-containing protein 13	A0A0C4DGQ4_HUMAN	A0A0C4DGQ4	FALSE	0	-1.13327	-0.570134	-0.851701	0.0742979	0.0001	FALSE	FALSE	top	X8cell	0.862265		#N/A
GRHPR	27.3145	27.4082	26.9457	27.1205	26.9366	26.2192	26.2662	26.3483	26.2511	Q9UBQ7	GRHPR	Glyoxylate reductase/hydroxypyruvate reductase (EC 1.1.1.79) (EC 1.1.1.81)	GRHPR_HUMAN	Q9UBQ7	FALSE	0	-1.17505	-0.57276	-0.873905	0.0975227	0.000134605	FALSE	FALSE	top	X8cell	0.860279		0.314493
TTLL12	25.3087	24.7895	25.2273	24.021	24.9685	24.5241	23.2555	24.3917	23.7117	Q14166	TTLL12	Tubulin--tyrosine ligase-like protein 12 (Inactive tubulin--tyrosine ligase-like protein 12)	TTL12_HUMAN	Q14166	TRUE	2	-1.69057	-0.0939716	-0.892272	0.747275	0.0325958	FALSE	FALSE	top	X8cell	0.867389		0.327561
ETFB	26.04	25.3041	25.6256	25.7934	25.85	24.3146	25.1482	24.9169	24.922	P38117	ETFB	Electron transfer flavoprotein subunit beta (Beta-ETF)	ETFB_HUMAN	P38117	TRUE	1	-1.37888	-0.415482	-0.897183	0.487944	0.0024997	FALSE	FALSE	top	X8cell	0.865139		0
CCT5	25.183	26.9734	25.7778	25.7543	25.2458	25.0474	24.486	24.9811	24.8867	P48643	CCT5	T-complex protein 1 subunit epsilon (TCP-1-epsilon) (CCT-epsilon)	TCPE_HUMAN	P48643	FALSE	0	-1.75895	-0.1142	-0.936573	0.742051	0.0301879	FALSE	FALSE	top	X8cell	0.866743		0
MYH6	32.4798	31.7616	31.7501	31.847	31.8774	30.8027	30.9736	31.1556	31.0652	P13533	MYH6	Myosin-6 (Myosin heavy chain 6) (Myosin heavy chain, cardiac muscle alpha isoform) (MyHC-alpha)	MYH6_HUMAN	P13533	FALSE	0	-1.34552	-0.542328	-0.943925	0.272699	0.000575989	FALSE	FALSE	top	X8cell	#N/A		#N/A
HBA1	28.0915	28.0716	28.1047	28.0604	27.8291	27.0862	27.0202	27.1726	27.0579	P69905	HBA1;	Hemoglobin subunit alpha (Alpha-globin) (Hemoglobin alpha chain)	HBA_HUMAN	P69905	FALSE	0	-1.18179	-0.712688	-0.947241	0.00660633	1.16e-05	TRUE	TRUE	top	X8cell	#N/A		1.45734
ATP5F1A	30.9244	30.479	30.4011	30.8188	30.745	29.5734	29.7717	29.7901	29.762	P25705	ATP5F1A	ATP synthase subunit alpha, mitochondrial (ATP synthase F1 subunit alpha)	ATPA_HUMAN	P25705	FALSE	0	-1.26933	-0.629475	-0.949404	0.0841928	0.000114714	FALSE	FALSE	top	X8cell	0.994965		0.30086
PKM	31.1116	31.1378	30.4834	30.4834	30.6071	30.6093	29.3809	29.415	29.6767	P14618	PKM	Pyruvate kinase PKM (EC 2.7.1.40) (Cytosolic thyroid hormone-binding protein) (CTHBP) (Opa-interacting protein 3) (OIP-3) (Pyruvate kinase 2/3) (Pyruvate kinase muscle isozyme) (Thyroid hormone-binding protein 1) (THBP1) (Tumor M2-PK) (p58)	KPYM_HUMAN	P14618	FALSE	0	-1.6597	-0.328677	-0.994186	0.63534	0.00853942	FALSE	FALSE	top	X8cell	0.883954		0.387146
TUBA4A	26.3584	26.4728	26.7672	26.5836	26.7967	25.7106	25.2278	25.6532	25.5698	P68366	TUBA4A	Tubulin alpha-4A chain (Alpha-tubulin 1) (Testis-specific alpha-tubulin) (Tubulin H2-alpha) (Tubulin alpha-1 chain)	TBA4A_HUMAN	P68366	FALSE	0	-1.39665	-0.714156	-1.0554	0.0651325	8.51e-05	FALSE	FALSE	top	X8cell	0.797158		0
GDI2	26.7434	26.874	25.7427	25.764	25.1942	24.9983	25.5182	24.1533	25.2239	P50395	GDI2	Rab GDP dissociation inhibitor beta (Rab GDI beta) (Guanosine diphosphate dissociation inhibitor 2) (GDI-2)	GDIB_HUMAN	P50395	FALSE	0	-2.04703	-0.133413	-1.09022	0.741908	0.0301257	FALSE	FALSE	top	X8cell	0.796356		0.471488
MYH7	29.0689	28.7412	28.5041	28.8296	28.8947	27.6542	27.5362	27.761	27.6629	P12883	MYH7	Myosin-7 (Myosin heavy chain 7) (Myosin heavy chain slow isoform) (MyHC-slow) (Myosin heavy chain, cardiac muscle beta isoform) (MyHC-beta)	MYH7_HUMAN	P12883	FALSE	0	-1.4588	-0.849513	-1.15416	0.0129771	1.89e-05	TRUE	TRUE	top	X8cell	#N/A		#N/A
PGK1	29.8251	29.7738	29.4436	29.8276	29.7939	28.6467	28.3157	28.7533	28.3427	P00558	PGK1	Phosphoglycerate kinase 1 (EC 2.7.2.3) (Cell migration-inducing gene 10 protein) (Primer recognition protein 2) (PRP 2)	PGK1_HUMAN	P00558	FALSE	0	-1.54605	-0.890325	-1.21819	0.0154549	2.19e-05	TRUE	TRUE	top	X8cell	0.847098		0.377713
MYL3	28.8607	28.206	28.4947	28.6348	28.7193	26.6499	27.3345	27.4868	27.4223	P08590	MYL3	Myosin light chain 3 (Cardiac myosin light chain 1) (CMLC1) (Myosin light chain 1, slow-twitch muscle B/ventricular isoform) (MLC1SB) (Ventricular myosin alkali light chain) (Ventricular myosin light chain 1) (VLCl) (Ventricular/slow twitch myosin alkali light chain) (MLC-lV/sb)	MYL3_HUMAN	P08590	FALSE	0	-1.84407	-0.875322	-1.3597	0.119562	0.000170394	FALSE	FALSE	top	X8cell	#N/A		#N/A
PITRM1	25.2298	25.0769	25.4311	25.1917	25.0469	24.6925	23.8047	22.1905	24.4623	Q5JRX3	PITRM1	Presequence protease, mitochondrial (hPreP) (EC 3.4.24.-) (Pitrilysin metalloproteinase 1) (Metalloprotease 1) (hMP1)	PREP_HUMAN	Q5JRX3	TRUE	3	-2.4789	-0.336663	-1.40778	0.6939	0.0160547	FALSE	FALSE	top	X8cell	0.972222		0
ACAA1	25.0594	25.5188	25.3611	25.6867	25.2235	24.2409	23.7913	23.045	24.6939	P09110	ACAA1	3-ketoacyl-CoA thiolase, peroxisomal (EC 2.3.1.16) (Acetyl-CoA C-myristoyltransferase) (EC 2.3.1.155) (Acetyl-CoA acyltransferase) (EC 2.3.1.9) (Beta-ketothiolase) (Peroxisomal 3-oxoacyl-CoA thiolase)	THIK_HUMAN	P09110	TRUE	2	-2.15163	-0.702638	-1.42713	0.440262	0.00178206	FALSE	FALSE	top	X8cell	0.486306		0.225382
AURKA	25.2163	25.6111	25.1741	24.8419	24.8946	23.8203	23.1964	22.6355	25.1361	O14965	AURKA	Aurora kinase A (EC 2.7.11.1) (Aurora 2) (Aurora/IPL1-related kinase 1) (ARK-1) (Aurora-related kinase 1) (hARK1) (Breast tumor-amplified kinase) (Serine/threonine-protein kinase 15) (Serine/threonine-protein kinase 6) (Serine/threonine-protein kinase aurora-A)	AURKA_HUMAN	O14965	TRUE	3	-2.51145	-0.389553	-1.4505	0.677646	0.0133067	FALSE	FALSE	top	X8cell	0.698427		0
DES	25.435	25.1041	25.4144	25.4579	23.192	24.052	22.9256	22.4424	23.9824	P17661	DES	Desmin	DESM_HUMAN	P17661	TRUE	5	-2.85726	-0.282861	-1.57006	0.720939	0.0225334	FALSE	FALSE	top	X8cell	0		#N/A
ADSL	26.6661	24.6983	27.0177	26.3592	26.8808	23.5291	24.6647	25.8691	24.9012	P30566	ADSL	Adenylosuccinate lyase (ADSL) (ASL) (EC 4.3.2.2) (Adenylosuccinase) (ASase)	PUR8_HUMAN	P30566	TRUE	1	-2.93605	-0.230687	-1.58337	0.734	0.0269157	FALSE	FALSE	top	X8cell	0.788878		0
HINT1	26.6901	26.6633	27.2758	27.0084	27.5304	25.4429	25.3176	25.4723	25.4704	P49773	HINT1	Histidine triad nucleotide-binding protein 1 (EC 3.-.-.-) (Adenosine 5'-monophosphoramidase) (Protein kinase C inhibitor 1) (Protein kinase C-interacting protein 1) (PKCI-1)	HINT1_HUMAN	P49773	FALSE	0	-2.05526	-1.16023	-1.60775	0.0202163	2.82e-05	TRUE	TRUE	top	X8cell	0.828502		0
UHRF1	27.827	27.9459	27.7636	27.9028	27.7993	25.6625	25.8198	26.87	26.3995	Q96T88	UHRF1	E3 ubiquitin-protein ligase UHRF1 (EC 2.3.2.27) (Inverted CCAAT box-binding protein of 90 kDa) (Nuclear protein 95) (Nuclear zinc finger protein Np95) (HuNp95) (hNp95) (RING finger protein 106) (RING-type E3 ubiquitin transferase UHRF1) (Transcription factor ICBP90) (Ubiquitin-like PHD and RING finger domain-containing protein 1) (hUHRF1) (Ubiquitin-like-containing PHD and RING finger domains pro…	UHRF1_HUMAN	Q96T88	TRUE	1	-2.21132	-1.1082	-1.65976	0.0765041	0.000103779	FALSE	FALSE	top	X8cell	0.772239		0
IDH3A	27.1394	26.6823	26.6063	27.0034	26.7862	23.8884	23.3952	26.8163	26.5532	P50213	IDH3A	Isocitrate dehydrogenase [NAD] subunit alpha, mitochondrial (EC 1.1.1.41) (Isocitric dehydrogenase subunit alpha) (NAD(+)-specific ICDH subunit alpha)	IDH3A_HUMAN	P50213	TRUE	2	-3.3422	-0.0182511	-1.68022	0.771841	0.0480437	FALSE	FALSE	top	X8cell	0.928657		0.197465
APOC3	25.8644	25.1923	25.6332	25.8866	25.6984	24.0401	25.7535	22.7803	23.1326	P02656	APOC3	Apolipoprotein C-III (Apo-CIII) (ApoC-III) (Apolipoprotein C3)	APOC3_HUMAN	P02656	TRUE	3	-3.00373	-0.452954	-1.72834	0.681416	0.0138855	FALSE	FALSE	top	X8cell	0.907381		0.660966
TPM4	28.6193	28.1339	28.2446	28.4331	27.9793	26.4824	26.5388	26.6683	25.8963	P67936	TPM4	Tropomyosin alpha-4 chain (TM30p1) (Tropomyosin-4)	TPM4_HUMAN	P67936	FALSE	0	-2.34124	-1.42999	-1.88562	0.00498746	9.62e-06	TRUE	TRUE	top	X8cell	1.93134		#N/A
APMAP	25.3938	25.7695	26.0567	26.0432	25.9695	26.469	22.9931	22.8817	23.4216	Q9HDC9	APMAP	Adipocyte plasma membrane-associated protein (Protein BSCv)	APMAP_HUMAN	Q9HDC9	TRUE	3	-3.513	-0.297333	-1.90516	0.730251	0.0255509	FALSE	FALSE	top	X8cell	0.636193		0
PLIN3	27.1513	27.5042	27.1228	27.9442	27.3159	25.9591	26.7786	22.745	26.4069	O60664	PLIN3	Perilipin-3 (47 kDa mannose 6-phosphate receptor-binding protein) (47 kDa MPR-binding protein) (Cargo selection protein TIP47) (Mannose-6-phosphate receptor-binding protein 1) (Placental protein 17) (PP17)	PLIN3_HUMAN	O60664	TRUE	1	-3.688	-0.182587	-1.93529	0.750556	0.0342384	FALSE	FALSE	top	X8cell	0.817386		0.167821
NDUFS1	26.0814	25.6061	25.5363	25.6812	25.6895	23.7972	25.1766	22.2245	23.8953	P28331	NDUFS1	NADH-ubiquinone oxidoreductase 75 kDa subunit, mitochondrial (EC 7.1.1.2) (Complex I-75kD) (CI-75kD)	NDUS1_HUMAN	P28331	TRUE	3	-3.09884	-0.792154	-1.94549	0.562188	0.00443393	FALSE	FALSE	top	X8cell	1.19188		0.443415
OGDH	27.1108	26.3777	26.2591	27.4223	27.367	24.5538	23.4237	25.5071	26.0263	Q02218	OGDH	2-oxoglutarate dehydrogenase, mitochondrial (EC 1.2.4.2) (2-oxoglutarate dehydrogenase complex component E1) (OGDC-E1) (Alpha-ketoglutarate dehydrogenase)	ODO1_HUMAN	Q02218	TRUE	2	-3.25337	-0.805977	-2.02967	0.573485	0.00487148	FALSE	FALSE	top	X8cell	1.02363		0
ACAT1	26.8153	27.2948	26.6302	26.863	26.3766	24.4355	24.9309	25.4526	23.4028	P24752	ACAT1	Acetyl-CoA acetyltransferase, mitochondrial (EC 2.3.1.9) (Acetoacetyl-CoA thiolase) (T2)	THIL_HUMAN	P24752	TRUE	2	-3.14331	-1.33776	-2.24053	0.221164	0.000399816	FALSE	FALSE	top	X8cell	0.902629		0.235376
CCT6A	26.3312	26.8231	23.3043	25.9566	26.2099	24.1148	23.5793	22.2201	23.4719	P40227	CCT6A	T-complex protein 1 subunit zeta (TCP-1-zeta) (Acute morphine dependence-related protein 2) (CCT-zeta-1) (HTR3) (Tcp20)	TCPZ_HUMAN	P40227	TRUE	5	-4.04358	-0.713427	-2.3785	0.65777	0.0107241	FALSE	FALSE	top	X8cell	0.828115		0.300532
IDH2	27.0973	27.646	27.4455	27.6611	26.8781	24.6004	23.498	25.9026	25.7254	P48735	IDH2	Isocitrate dehydrogenase [NADP], mitochondrial (IDH) (EC 1.1.1.42) (ICD-M) (IDP) (NADP(+)-specific ICDH) (Oxalosuccinate decarboxylase)	IDHP_HUMAN	P48735	TRUE	1	-3.52403	-1.30386	-2.41395	0.348226	0.000957576	FALSE	FALSE	top	X8cell	0.975636		0
PDCD5	25.7872	26.2952	25.7612	25.6204	25.0541	24.906	23.0136	22.3995	22.7308	O14737	PDCD5	Programmed cell death protein 5 (TF-1 cell apoptosis-related protein 19) (Protein TFAR19)	PDCD5_HUMAN	O14737	TRUE	4	-3.5965	-1.28578	-2.44114	0.375785	0.0011507	FALSE	FALSE	top	X8cell	0.819474		0.20296
MYBPC3	27.1179	26.3511	26.2404	26.6292	27.07	24.6753	23.7012	22.8751	24.726	A8MXZ9	MYBPC3	Myosin-binding protein C, cardiac-type	A8MXZ9_HUMAN	A8MXZ9	TRUE	3	-3.62701	-1.74766	-2.68734	0.106888	0.000149348	FALSE	FALSE	top	X8cell	#N/A		#N/A
TPM1.1	28.966	28.4626	28.7155	28.3909	28.2011	24.1703	26.6942	26.2794	26.2118	Q6ZN40	TPM1	Tropomyosin 1 (Alpha), isoform CRA_f (Tropomyosin alpha-1 chain) (cDNA FLJ16459 fis, clone BRCAN2002473, moderately similar to Tropomyosin, fibroblast isoform 2)	Q6ZN40_HUMAN	Q6ZN40	TRUE	1	-3.81661	-1.59999	-2.7083	0.235608	0.000444027	FALSE	FALSE	top	X8cell	0.531403		#N/A
ACTL8	27.4116	28.5172	28.4004	27.8755	27.1981	24.9597	23.9021	26.3329	25.3353	Q9H568	ACTL8	Actin-like protein 8 (Cancer/testis antigen 57) (CT57)	ACTL8_HUMAN	Q9H568	FALSE	0	-3.87956	-1.61652	-2.74804	0.241402	0.000462809	FALSE	FALSE	top	X8cell	0.654779		0
THBS1	26.7448	25.8537	26.5122	26.9567	25.6626	24.0806	23.1904	23.6767	22.9759	P07996	THBS1	Thrombospondin-1 (Glycoprotein G)	TSP1_HUMAN	P07996	TRUE	3	-3.64316	-2.08701	-2.86509	0.0166754	2.34e-05	TRUE	TRUE	top	X8cell	0		#N/A
ACTN2	26.8604	26.4263	26.761	27.0792	27.1206	24.5076	23.302	23.1098	22.7275	P35609	ACTN2	Alpha-actinin-2 (Alpha-actinin skeletal muscle isoform 2) (F-actin cross-linking protein)	ACTN2_HUMAN	P35609	TRUE	4	-4.23015	-2.64539	-3.43777	0.00272927	6.68e-06	TRUE	TRUE	top	X8cell	#N/A		#N/A

## Sheet: Table S6
Table S6. DAPs in M2 and blastocysts
name	X8cell_1	X8cell_2	X8cell_3	X8cell_4	X8cell_5	BLST_1	BLST_2	BLST_3	BLST_4	Protein.IDs	Gene.names	Protein.names	Short_Name	ID	imputed	num_NAs	BLST_vs_X8cell_CI.L	BLST_vs_X8cell_CI.R	BLST_vs_X8cell_diff	BLST_vs_X8cell_p.adj	BLST_vs_X8cell_p.val	significant	BLST_vs_X8cell_significant
EML5	23.0432	23.026	23.2324	22.9847	23.0931	24.1046	23.0265	32.6399	32.5233	Q05BV3	EML5	Echinoderm microtubule-associated protein-like 5 (EMAP-5)	EMAL5_HUMAN	Q05BV3	TRUE	7	0.171524	9.82386	4.99769	0.79314	0.0439415	FALSE	FALSE
IGHG1	22.8155	23.4234	24.3279	22.702	24.1907	30.4021	30.3463	30.4585	30.3505	A0A0A0MS08	IGHG1	Immunoglobulin heavy constant gamma 1 (Fragment)	A0A0A0MS08_HUMAN	A0A0A0MS08	TRUE	5	6.07058	7.72425	6.89742	3.53e-10	3.64e-08	TRUE	TRUE
LTF	23.4657	23.1925	23.6497	24.1708	23.7032	30.7432	30.6997	30.7191	30.6611	E7EQB2	LTF	Lactotransferrin (Fragment)	E7EQB2_HUMAN	E7EQB2	TRUE	5	6.64104	7.49778	7.06941	1.27e-14	1.33e-10	TRUE	TRUE
APOA1	22.855	22.9205	31.9793	31.8445	32.0242	23.9362	23.2436	32.3549	31.8371	P02647	APOA1	Apolipoprotein A-I (Apo-AI) (ApoA-I) (Apolipoprotein A1) [Cleaved into: Proapolipoprotein A-I (ProapoA-I); Truncated apolipoprotein A-I (Apolipoprotein A-I(1-242))]	APOA1_HUMAN	P02647	TRUE	4	-7.45772	6.49426	-0.481726	0.902251	0.878082	FALSE	FALSE
KRT14	22.5268	23.2867	24.1636	23.3098	22.2645	27.7071	28.509	28.4052	28.4501	P02533	KRT14	Keratin, type I cytoskeletal 14 (Cytokeratin-14) (CK-14) (Keratin-14) (K14)	K1C14_HUMAN	P02533	TRUE	5	4.26803	6.04712	5.15758	4.96e-05	6.87e-07	TRUE	TRUE
LYZ	22.7029	23.6926	23.7247	24.0514	23.427	28.9014	28.9717	29.0588	28.5309	P61626	LYZ	Lysozyme C (EC 3.2.1.17) (1,4-beta-N-acetylmuramidase C)	LYSC_HUMAN	P61626	TRUE	5	4.73416	5.95786	5.34601	4.1e-11	2.5e-08	TRUE	TRUE
PFN1	27.6413	28.0486	24.1011	22.9098	22.4948	27.9601	28.1406	28.0351	28.2389	P07737	PFN1	Profilin-1 (Epididymis tissue protein Li 184a) (Profilin I)	PROF1_HUMAN	P07737	TRUE	3	0.24077	5.86833	3.05455	0.783434	0.0366361	FALSE	FALSE
KRT5	22.9222	24.9131	23.6004	22.4724	22.8536	28.0678	28.1211	28.0083	28.1326	P13647	KRT5	Keratin, type II cytoskeletal 5 (58 kDa cytokeratin) (Cytokeratin-5) (CK-5) (Keratin-5) (K5) (Type-II keratin Kb5)	K2C5_HUMAN	P13647	TRUE	4	3.68571	5.77447	4.73009	0.00333614	4.82e-06	TRUE	TRUE
S100A9	23.4618	22.8468	22.6924	22.6587	23.2903	28.2769	28.0065	28.262	28.2038	P06702	S100A9	Protein S100-A9 (Calgranulin-B) (Calprotectin L1H subunit) (Leukocyte L1 complex heavy chain) (Migration inhibitory factor-related protein 14) (MRP-14) (p14) (S100 calcium-binding protein A9)	S10A9_HUMAN	P06702	TRUE	5	4.75007	5.64452	5.19729	1.27e-14	2.41e-09	TRUE	TRUE
RPS27A	23.518	23.1691	28.7457	29.1065	29.8972	24.1078	22.7952	30.5582	29.8037	P62979	RPS27A	Ubiquitin-40S ribosomal protein S27a (Ubiquitin carboxyl extension protein 80) [Cleaved into: Ubiquitin; 40S ribosomal protein S27a (Small ribosomal subunit protein eS31)]	RS27A_HUMAN	P62979	TRUE	4	-5.1027	4.96048	-0.0711088	0.905453	0.974937	FALSE	FALSE
CTSG	22.9668	23.0056	23.5852	22.964	22.7302	27.5101	27.4947	27.4805	27.3833	P08311	CTSG	Cathepsin G (CG) (EC 3.4.21.20)	CATG_HUMAN	P08311	TRUE	5	4.02478	4.80875	4.41676	1.27e-14	3.1e-09	TRUE	TRUE
MPO	23.0281	23.1934	24.0891	23.3953	23.7635	27.5243	27.7096	27.7533	27.5902	P05164	MPO	Myeloperoxidase (MPO) (EC 1.11.2.2) [Cleaved into: Myeloperoxidase; 89 kDa myeloperoxidase; 84 kDa myeloperoxidase; Myeloperoxidase light chain; Myeloperoxidase heavy chain]	PERM_HUMAN	P05164	TRUE	5	3.64394	4.657	4.15047	7.13e-10	4.21e-08	TRUE	TRUE
PRDX2	22.9722	22.6135	24.2156	22.6557	26.8441	24.773	27.2248	26.7964	26.5407	P32119	PRDX2	Peroxiredoxin-2 (EC 1.11.1.24) (Natural killer cell-enhancing factor B) (NKEF-B) (PRP) (Thiol-specific antioxidant protein) (TSA) (Thioredoxin peroxidase 1) (Thioredoxin-dependent peroxide reductase 1) (Thioredoxin-dependent peroxiredoxin 2)	PRDX2_HUMAN	P32119	TRUE	5	0.313313	4.6337	2.47351	0.77117	0.0295247	FALSE	FALSE
FTL	22.8129	22.7541	26.7642	27.0952	23.0154	26.6479	27.1169	25.9984	26.8729	P02792	FTL	Ferritin light chain (Ferritin L subunit)	FRIL_HUMAN	P02792	TRUE	3	-0.258103	4.59945	2.17067	0.817834	0.0734767	FALSE	FALSE
TRAPPC10	24.3986	30.8494	32.0701	32.1712	32.143	25.0918	31.1413	32.1389	31.9148	P48553	TRAPPC10	Trafficking protein particle complex subunit 10 (Epilepsy holoprosencephaly candidate 1 protein) (EHOC-1) (Protein GT334) (Trafficking protein particle complex subunit TMEM1) (Transport protein particle subunit TMEM1) (TRAPP subunit TMEM1)	TPC10_HUMAN	P48553	TRUE	2	-4.98757	4.47802	-0.254776	0.90316	0.904784	FALSE	FALSE
CANX	26.3833	22.7557	23.2398	22.9791	23.1613	26.5851	26.523	27.0344	25.8382	P27824	CANX	Calnexin (IP90) (Major histocompatibility complex class I antigen-binding protein p88) (p90)	CALX_HUMAN	P27824	TRUE	4	1.10885	4.47388	2.79137	0.627783	0.00486987	FALSE	FALSE
KRT18	25.4169	22.8584	24.6195	24.6254	25.7135	28.9908	26.573	26.9734	27.4901	P05783	KRT18	Keratin, type I cytoskeletal 18 (Cell proliferation-inducing gene 46 protein) (Cytokeratin-18) (CK-18) (Keratin-18) (K18)	K1C18_HUMAN	P05783	TRUE	1	1.31441	4.40586	2.86013	0.55666	0.00260277	FALSE	FALSE
LCN2	23.153	23.1957	23.2239	23.0938	23.0058	27.1722	27.229	27.4784	27.261	P80188	LCN2	Neutrophil gelatinase-associated lipocalin (NGAL) (25 kDa alpha-2-microglobulin-related subunit of MMP-9) (Lipocalin-2) (Oncogene 24p3) (Siderocalin) (p25)	NGAL_HUMAN	P80188	TRUE	5	3.90625	4.39516	4.15071	1.27e-14	1.05e-10	TRUE	TRUE
MERTK	23.2743	22.92	23.2044	22.89	23.2398	27.2521	27.0713	27.1028	26.91	A0A087WZQ5	MERTK	Receptor protein-tyrosine kinase (EC 2.7.10.1)	A0A087WZQ5_HUMAN	A0A087WZQ5	TRUE	5	3.67575	4.28096	3.97835	1.27e-14	8.71e-10	TRUE	TRUE
TUBA1C	23.2658	23.1597	23.851	22.4479	23.3032	27.3131	26.4551	26.5941	26.669	Q9BQE3	TUBA1C	Tubulin alpha-1C chain (Alpha-tubulin 6) (Tubulin alpha-6 chain) [Cleaved into: Detyrosinated tubulin alpha-1C chain]	TBA1C_HUMAN	Q9BQE3	TRUE	5	2.88527	4.21926	3.55226	0.000267095	1.35e-06	TRUE	TRUE
VDAC1	27.7217	25.1804	25.9034	26.8778	23.5214	29.7755	27.4367	27.6983	26.9933	P21796	VDAC1	Voltage-dependent anion-selective channel protein 1 (VDAC-1) (hVDAC1) (Outer mitochondrial membrane protein porin 1) (Plasmalemmal porin) (Porin 31HL) (Porin 31HM)	VDAC1_HUMAN	P21796	TRUE	1	0.0623862	4.20763	2.13501	0.794163	0.0448191	FALSE	FALSE
KRT6A	23.0449	23.625	23.4417	23.7361	22.8128	26.5108	26.7287	26.4241	23.0716	P02538	KRT6A	Keratin, type II cytoskeletal 6A (Cytokeratin-6A) (CK-6A) (Cytokeratin-6D) (CK-6D) (Keratin-6A) (K6A) (Type-II keratin Kb6) (allergen Hom s 5)	K2C6A_HUMAN	P02538	TRUE	6	0.676295	4.0271	2.3517	0.7078	0.0117061	FALSE	FALSE
PARK7	27.4223	28.1175	27.2933	28.4932	22.8588	28.0991	28.2917	28.1497	28.5295	Q99497	PARK7	Parkinson disease protein 7 (Maillard deglycase) (Oncogene DJ1) (Parkinsonism-associated deglycase) (Protein DJ-1) (DJ-1) (Protein/nucleic acid deglycase DJ-1) (EC 3.1.2.-) (EC 3.5.1.-) (EC 3.5.1.124)	PARK7_HUMAN	Q99497	TRUE	1	-1.01113	3.87207	1.43047	0.859246	0.215044	FALSE	FALSE
PPIB	23.6397	25.9649	27.6198	27.7848	26.6316	28.274	28.5118	28.0675	28.6089	P23284	PPIB	Peptidyl-prolyl cis-trans isomerase B (PPIase B) (EC 5.2.1.8) (CYP-S1) (Cyclophilin B) (Rotamase B) (S-cyclophilin) (SCYLP)	PPIB_HUMAN	P23284	TRUE	1	0.226863	3.84793	2.0374	0.77533	0.0317147	FALSE	FALSE
TCP1	25.9053	23.6029	24.1954	23.7858	22.5528	24.3198	27.141	25.8755	26.8778	P17987	TCP1	T-complex protein 1 subunit alpha (TCP-1-alpha) (CCT-alpha)	TCPA_HUMAN	P17987	TRUE	5	0.278592	3.81163	2.04511	0.768452	0.0282006	FALSE	FALSE
S100A8	23.1592	23.3224	23.5935	23.228	23.7363	26.7928	26.7307	26.2526	27.1177	P05109	S100A8	Protein S100-A8 (Calgranulin-A) (Calprotectin L1L subunit) (Cystic fibrosis antigen) (CFAG) (Leukocyte L1 complex light chain) (Migration inhibitory factor-related protein 8) (MRP-8) (p8) (S100 calcium-binding protein A8) (Urinary stone protein band A)	S10A8_HUMAN	P05109	TRUE	5	2.85347	3.77767	3.31557	1.23e-07	1.24e-07	TRUE	TRUE
IGHG2	22.4242	22.7205	23.5391	23.7628	23.1204	23.8783	23.1712	26.7239	26.5586	P01859	IGHG2	Immunoglobulin heavy constant gamma 2 (Ig gamma-2 chain C region) (Ig gamma-2 chain C region DOT) (Ig gamma-2 chain C region TIL) (Ig gamma-2 chain C region ZIE)	IGHG2_HUMAN	P01859	TRUE	7	0.175726	3.76351	1.96962	0.780945	0.0350238	FALSE	FALSE
C5	25.0434	23.4703	24.1438	25.5399	25.4663	27.5905	27.4212	27.5214	27.4225	P01031	C5	Complement C5 (C3 and PZP-like alpha-2-macroglobulin domain-containing protein 4) [Cleaved into: Complement C5 beta chain; Complement C5 alpha chain; C5a anaphylatoxin; Complement C5 alpha' chain]	CO5_HUMAN	P01031	TRUE	1	1.77752	3.73478	2.75615	0.169791	0.000167093	FALSE	FALSE
KRT8	25.3585	22.9759	25.7181	26.3453	27.7662	26.58	27.0891	27.9311	27.9768	P05787	KRT8	Keratin, type II cytoskeletal 8 (Cytokeratin-8) (CK-8) (Keratin-8) (K8) (Type-II keratin Kb8)	K2C8_HUMAN	P05787	FALSE	0	-0.21153	3.73442	1.76144	0.817986	0.0737275	FALSE	FALSE
SLC25A3	22.9505	23.768	23.6349	23.7435	22.6727	24.7771	26.5499	22.986	26.9123	Q00325	SLC25A3	Phosphate carrier protein, mitochondrial (Phosphate transport protein) (PTP) (Solute carrier family 25 member 3)	MPCP_HUMAN	Q00325	TRUE	7	0.189634	3.71516	1.9524	0.778989	0.0338216	FALSE	FALSE
ARF1	26.6607	26.3327	23.5535	25.4068	22.6877	26.9634	26.6071	27.2429	25.994	P84077	ARF1	ADP-ribosylation factor 1	ARF1_HUMAN	P84077	TRUE	2	-0.155697	3.70289	1.7736	0.813674	0.0669963	FALSE	FALSE
C1QBP	27.5362	27.5993	26.4861	27.0872	22.7112	27.6429	27.7126	27.9638	27.7263	Q07021	C1QBP	Complement component 1 Q subcomponent-binding protein, mitochondrial (ASF/SF2-associated protein p32) (Glycoprotein gC1qBP) (C1qBP) (Hyaluronan-binding protein 1) (Mitochondrial matrix protein p32) (gC1q-R protein) (p33) (SF2AP32)	C1QBP_HUMAN	Q07021	TRUE	1	-0.715238	3.67003	1.4774	0.848914	0.159848	FALSE	FALSE
ANXA6	22.7557	22.1786	25.5071	23.8333	24.5445	25.759	23.0859	25.9915	26.6577	P08133	ANXA6	Annexin A6 (67 kDa calelectrin) (Annexin VI) (Annexin-6) (Calphobindin-II) (CPB-II) (Chromobindin-20) (Lipocortin VI) (Protein III) (p68) (p70)	ANXA6_HUMAN	P08133	TRUE	3	-0.434698	3.65411	1.6097	0.833868	0.10751	FALSE	FALSE
PGAM1	23.709	22.3212	23.5446	23.8016	23.2791	24.5932	22.2434	26.0974	26.8628	P18669	PGAM1	Phosphoglycerate mutase 1 (EC 5.4.2.11) (EC 5.4.2.4) (BPG-dependent PGAM 1) (Phosphoglycerate mutase isozyme B) (PGAM-B)	PGAM1_HUMAN	P18669	TRUE	7	-0.374616	3.61085	1.61812	0.83033	0.0984976	FALSE	FALSE
EEF2	23.1503	23.7028	23.1239	23.4562	23.9321	26.965	26.2213	26.771	25.892	P13639	EEF2	Elongation factor 2 (EF-2)	EF2_HUMAN	P13639	TRUE	4	2.37074	3.60783	2.98928	0.00138901	2.9e-06	TRUE	TRUE
PTGDS	23.7125	22.9817	23.392	25.4933	25.227	24.1303	26.7133	26.4393	26.8035	P41222	PTGDS	Prostaglandin-H2 D-isomerase (EC 5.3.99.2) (Beta-trace protein) (Cerebrin-28) (Glutathione-independent PGD synthase) (Lipocalin-type prostaglandin-D synthase) (L-PGDS) (Prostaglandin-D2 synthase) (PGD2 synthase) (PGDS) (PGDS2)	PTGDS_HUMAN	P41222	TRUE	4	0.170155	3.55055	1.86035	0.780396	0.0346804	FALSE	FALSE
PRDX1	27.5391	27.4225	26.4678	26.9485	24.7429	28.7211	28.8928	28.7978	28.992	Q06830	PRDX1	Peroxiredoxin-1 (EC 1.11.1.24) (Natural killer cell-enhancing factor A) (NKEF-A) (Proliferation-associated gene protein) (PAG) (Thioredoxin peroxidase 2) (Thioredoxin-dependent peroxide reductase 2) (Thioredoxin-dependent peroxiredoxin 1)	PRDX1_HUMAN	Q06830	FALSE	0	0.998823	3.45465	2.22673	0.57106	0.00293091	FALSE	FALSE
ENO1	25.881	24.5834	26.2457	26.2409	25.5364	28.7797	28.1039	28.3687	28.1001	P06733	ENO1	Alpha-enolase (EC 4.2.1.11) (2-phospho-D-glycerate hydro-lyase) (C-myc promoter-binding protein) (Enolase 1) (MBP-1) (MPB-1) (Non-neural enolase) (NNE) (Phosphopyruvate hydratase) (Plasminogen-binding protein)	ENOA_HUMAN	P06733	FALSE	0	1.82723	3.45401	2.64062	0.0707719	6e-05	FALSE	FALSE
ALPG	22.8216	22.8874	23.5984	22.7507	23.8342	25.9118	25.9087	25.8619	25.9004	P10696	ALPG	Alkaline phosphatase, germ cell type (EC 3.1.3.1) (ALP-1) (Alkaline phosphatase Nagao isozyme) (Alkaline phosphatase, placental-like) (Germ cell alkaline phosphatase) (GCAP) (Placental alkaline phosphatase-like) (PLAP-like)	PPBN_HUMAN	P10696	TRUE	5	2.15098	3.28349	2.71724	0.00153527	3.07e-06	TRUE	TRUE
LDHA	23.5296	23.4261	23.2934	22.7388	22.7924	25.6622	23.4564	25.8316	25.9882	P00338	LDHA	L-lactate dehydrogenase A chain (LDH-A) (EC 1.1.1.27) (Cell proliferation-inducing gene 19 protein) (LDH muscle subunit) (LDH-M) (Renal carcinoma antigen NY-REN-59)	LDHA_HUMAN	P00338	TRUE	6	0.895059	3.262	2.07853	0.592735	0.00352939	FALSE	FALSE
RPS6	23.0937	21.7353	23.5215	23.2459	23.767	25.8352	22.7868	22.9928	25.8079	P62753	RPS6	40S ribosomal protein S6 (Phosphoprotein NP33) (Small ribosomal subunit protein eS6)	RS6_HUMAN	P62753	TRUE	7	-0.503796	3.06985	1.28303	0.843291	0.13717	FALSE	FALSE
P4HB	27.7037	27.4596	24.7678	25.9124	22.9826	26.8982	26.6498	26.7689	26.5196	P07237	P4HB	Protein disulfide-isomerase (PDI) (EC 5.3.4.1) (Cellular thyroid hormone-binding protein) (Prolyl 4-hydroxylase subunit beta) (p55)	PDIA1_HUMAN	P07237	FALSE	0	-1.16014	3.04795	0.943905	0.873361	0.333061	FALSE	FALSE
KRT16	22.8336	22.7711	23.7362	23.5166	23.8741	25.5223	25.3917	26.3861	25.2583	P08779	KRT16	Keratin, type I cytoskeletal 16 (Cytokeratin-16) (CK-16) (Keratin-16) (K16)	K1C16_HUMAN	P08779	TRUE	5	1.54775	3.03874	2.29325	0.10245	8.89e-05	FALSE	FALSE
ANXA7	25.6088	26.3113	25.9881	25.6337	23.75	23.8373	27.1656	27.2554	27.6177	P20073	ANXA7	Annexin A7 (Annexin VII) (Annexin-7) (Synexin)	ANXA7_HUMAN	P20073	TRUE	2	-0.943901	2.96513	1.01061	0.866611	0.268964	FALSE	FALSE
LDHB	29.7456	28.3913	23.4292	23.275	24.4644	24.7909	25.8465	25.6133	26.0585	P07195	LDHB	L-lactate dehydrogenase B chain (LDH-B) (EC 1.1.1.27) (LDH heart subunit) (LDH-H) (Renal carcinoma antigen NY-REN-46)	LDHB_HUMAN	P07195	FALSE	0	-3.52896	2.96144	-0.283761	0.901132	0.846053	FALSE	FALSE
ERP29	22.286	22.6572	23.2777	23.6523	22.7517	23.5048	25.8759	25.1126	24.5087	P30040	ERP29	Endoplasmic reticulum resident protein 29 (ERp29) (Endoplasmic reticulum resident protein 28) (ERp28) (Endoplasmic reticulum resident protein 31) (ERp31)	ERP29_HUMAN	P30040	TRUE	7	0.720912	2.93009	1.8255	0.630002	0.00497528	FALSE	FALSE
HNRNPA1	23.3371	22.7713	23.3184	23.5784	22.8985	25.3343	25.2478	26.0476	25.5896	F8W6I7	HNRNPA1	Helix-destabilizing protein (Heterogeneous nuclear ribonucleoprotein A1) (Heterogeneous nuclear ribonucleoprotein A1, N-terminally processed) (hnRNP core protein A1)	F8W6I7_HUMAN	F8W6I7	TRUE	5	1.85147	2.89672	2.37409	0.00321926	4.71e-06	TRUE	TRUE
IGHA1	24.7368	23.7947	23.5599	23.112	24.6341	26.5052	25.7791	25.6733	26.0393	P01876	IGHA1	Immunoglobulin heavy constant alpha 1 (Ig alpha-1 chain C region) (Ig alpha-1 chain C region BUR) (Ig alpha-1 chain C region TRO)	IGHA1_HUMAN	P01876	TRUE	3	1.18881	2.87468	2.03174	0.319239	0.000488249	FALSE	FALSE
KPRP	23.4641	23.8931	23.651	25.3822	23.4213	23.9098	26.3653	23.4817	26.5761	Q5T749	KPRP	Keratinocyte proline-rich protein (hKPRP)	KPRP_HUMAN	Q5T749	TRUE	6	-0.613828	2.85562	1.12089	0.85228	0.175675	FALSE	FALSE
TUFM	25.2193	21.9995	25.4476	25.8302	25.9254	25.9937	25.8082	26.2081	25.4409	P49411	TUFM	Elongation factor Tu, mitochondrial (EF-Tu) (P43)	EFTU_HUMAN	P49411	TRUE	1	-0.802777	2.75947	0.978345	0.863238	0.24246	FALSE	FALSE
NDRG3	31.7309	32.4543	32.495	32.562	32.496	23.4822	32.9267	32.9698	33.2432	Q9UGV2	NDRG3	Protein NDRG3 (N-myc downstream-regulated gene 3 protein)	NDRG3_HUMAN	Q9UGV2	TRUE	1	-6.127	2.74263	-1.69218	0.879459	0.406602	FALSE	FALSE
GSTP1	26.1809	26.0004	25.7943	26.2328	23.5756	27.4107	26.5982	27.1573	27.0065	P09211	GSTP1	Glutathione S-transferase P (EC 2.5.1.18) (GST class-pi) (GSTP1-1)	GSTP1_HUMAN	P09211	TRUE	1	0.236919	2.73583	1.48638	0.761438	0.025127	FALSE	FALSE
HADHB	23.9377	22.9519	23.4359	23.6474	26.1527	24.3215	25.5137	25.3625	25.638	P55084	HADHB	Trifunctional enzyme subunit beta, mitochondrial (TP-beta) [Includes: 3-ketoacyl-CoA thiolase (EC 2.3.1.155) (EC 2.3.1.16) (Acetyl-CoA acyltransferase) (Beta-ketothiolase)]	ECHB_HUMAN	P55084	TRUE	5	-0.264768	2.63228	1.18376	0.829569	0.0966868	FALSE	FALSE
PCNA	23.3649	22.9845	26.5375	27.2456	26.7089	26.5164	25.2939	25.6899	25.5322	P12004	PCNA	Proliferating cell nuclear antigen (PCNA) (Cyclin)	PCNA_HUMAN	P12004	TRUE	2	-1.83007	2.60966	0.389795	0.895412	0.697644	FALSE	FALSE
CCT4	24.5397	23.7679	25.4403	23.0305	24.7808	25.8605	26.5667	25.0275	25.4386	P50991	CCT4	T-complex protein 1 subunit delta (TCP-1-delta) (CCT-delta) (Stimulator of TAR RNA-binding)	TCPD_HUMAN	P50991	TRUE	1	0.231508	2.59149	1.4115	0.759962	0.0245373	FALSE	FALSE
GSN	25.6178	26.8229	25.1979	25.4421	23.2299	26.0387	26.3849	26.2317	26.903	A0A0A0MS51	GSN	Actin-depolymerizing factor (Brevin) (Gelsolin)	A0A0A0MS51_HUMAN	A0A0A0MS51	TRUE	1	-0.308927	2.56382	1.12744	0.834214	0.108445	FALSE	FALSE
MYH9	24.6292	21.3408	24.0818	22.9798	23.4206	24.7359	23.7695	24.6422	24.5792	P35579	MYH9	Myosin-9 (Cellular myosin heavy chain, type A) (Myosin heavy chain 9) (Myosin heavy chain, non-muscle IIa) (Non-muscle myosin heavy chain A) (NMMHC-A) (Non-muscle myosin heavy chain IIa) (NMMHC II-a) (NMMHC-IIA)	MYH9_HUMAN	P35579	TRUE	3	-0.274141	2.5567	1.14128	0.831156	0.100514	FALSE	FALSE
PI16	24.6071	25.1244	24.4954	23.6311	22.3613	25.3935	25.3004	25.5614	25.3921	Q6UXB8	PI16	Peptidase inhibitor 16 (PI-16) (Cysteine-rich secretory protein 9) (CRISP-9) (PSP94-binding protein) (CD antigen CD364)	PI16_HUMAN	Q6UXB8	TRUE	3	0.194327	2.54166	1.36799	0.766746	0.027409	FALSE	FALSE
RAB6A	23.2044	23.165	24.6777	24.6112	24.4931	24.1579	25.8746	25.7817	25.7961	P20340	RAB6A	Ras-related protein Rab-6A (Rab-6)	RAB6A_HUMAN	P20340	TRUE	3	0.229711	2.51491	1.37231	0.758867	0.0241118	FALSE	FALSE
NPM1	22.2754	23.1105	23.2816	23.0454	24.3476	26.2788	24.0223	22.6889	22.8776	P06748	NPM1	Nucleophosmin (NPM) (Nucleolar phosphoprotein B23) (Nucleolar protein NO38) (Numatrin)	NPM_HUMAN	P06748	TRUE	5	-0.972098	2.4817	0.7548	0.874445	0.344937	FALSE	FALSE
DNAJC13	22.5892	23.2179	23.4102	24.605	23.0674	24.4128	24.952	25.2442	25.1621	O75165	DNAJC13	DnaJ homolog subfamily C member 13 (Required for receptor-mediated endocytosis 8) (RME-8)	DJC13_HUMAN	O75165	TRUE	5	0.673666	2.45598	1.56483	0.592868	0.00353352	FALSE	FALSE
NCL	23.0283	22.9344	23.2255	23.5036	22.9731	25.4047	24.5663	25.2348	25.2493	P19338	NCL	Nucleolin (Protein C23)	NUCL_HUMAN	P19338	TRUE	5	1.51461	2.44701	1.98081	0.00689804	7.9e-06	TRUE	TRUE
RPL18	23.385	23.7172	23.4294	23.1702	24.0377	25.0247	25.4816	25.3415	25.7116	G3V203	RPL18	60S ribosomal protein L18 (Ribosomal protein L18, isoform CRA_b)	G3V203_HUMAN	G3V203	TRUE	6	1.35778	2.32616	1.84197	0.0203781	1.84e-05	TRUE	TRUE
NME1-NME2	25.682	25.9556	25.6976	26.5012	26.2976	27.1765	27.1648	27.9773	28.3077	Q32Q12	NME1-NME2	Nucleoside diphosphate kinase (EC 2.7.4.6)	Q32Q12_HUMAN	Q32Q12	FALSE	0	0.944026	2.31544	1.62973	0.333363	0.000536262	FALSE	FALSE
IDH3B	23.9814	25.5841	25.8905	25.6585	23.36	25.9869	26.1671	25.9478	25.7549	O43837	IDH3B	Isocitrate dehydrogenase [NAD] subunit beta, mitochondrial (Isocitric dehydrogenase subunit beta) (NAD(+)-specific ICDH subunit beta)	IDH3B_HUMAN	O43837	TRUE	2	-0.174839	2.31341	1.06929	0.823219	0.0831188	FALSE	FALSE
CALM3	23.8152	23.0947	23.6445	22.9549	23.0593	23.973	25.4925	23.023	25.2372	P0DP25	CALM3	Calmodulin-3	CALM3_HUMAN	P0DP25	TRUE	7	-0.0371234	2.27255	1.11772	0.805428	0.0561901	FALSE	FALSE
IGKC	27.9175	28.3608	29.5717	28.5494	28.3382	29.3521	30.1683	30.4181	30.1159	P01834	IGKC	Immunoglobulin kappa constant (Ig kappa chain C region) (Ig kappa chain C region AG) (Ig kappa chain C region CUM) (Ig kappa chain C region EU) (Ig kappa chain C region OU) (Ig kappa chain C region ROY) (Ig kappa chain C region TI)	IGKC_HUMAN	P01834	FALSE	0	0.660362	2.27181	1.46609	0.56868	0.00287326	FALSE	FALSE
VTN	23.2784	22.3743	23.2259	22.736	23.9458	24.1	24.9149	25	24.4077	P04004	VTN	Vitronectin (VN) (S-protein) (Serum-spreading factor) (V75) [Cleaved into: Vitronectin V65 subunit; Vitronectin V10 subunit; Somatomedin-B]	VTNC_HUMAN	P04004	TRUE	6	0.722545	2.26458	1.49356	0.521705	0.00197695	FALSE	FALSE
UBA1	22.7885	23.4507	22.7803	22.4013	23.4307	24.8121	23.3149	24.5128	24.8103	P22314	UBA1	Ubiquitin-like modifier-activating enzyme 1 (EC 6.2.1.45) (Protein A1S9) (Ubiquitin-activating enzyme E1)	UBA1_HUMAN	P22314	TRUE	5	0.552317	2.23214	1.39223	0.628289	0.00489369	FALSE	FALSE
EZR	26.0599	22.9325	25.9513	26.0835	26.0208	26.2727	26.3553	25.9121	25.7618	P15311	EZR	Ezrin (Cytovillin) (Villin-2) (p81)	EZRI_HUMAN	P15311	TRUE	1	-0.845762	2.17755	0.665892	0.874125	0.34138	FALSE	FALSE
RPS3	23.0815	23.0058	24.4041	23.9598	23.9478	25.1235	25.3237	25.0755	23.0685	P23396	RPS3	40S ribosomal protein S3 (EC 4.2.99.18) (Small ribosomal subunit protein uS3)	RS3_HUMAN	P23396	TRUE	3	-0.220321	2.15628	0.967977	0.829953	0.0975955	FALSE	FALSE
KRT9	30.633	30.501	30.4542	30.5278	30.5547	32.2082	32.3957	32.6018	32.4997	P35527	KRT9	Keratin, type I cytoskeletal 9 (Cytokeratin-9) (CK-9) (Keratin-9) (K9)	K1C9_HUMAN	P35527	FALSE	0	1.63733	2.14707	1.8922	3.9e-08	9.39e-08	TRUE	TRUE
EIF4A1	23.2938	22.975	23.9551	22.6478	23.3129	24.602	24.6757	24.6445	25.1083	P60842	EIF4A1	Eukaryotic initiation factor 4A-I (eIF-4A-I) (eIF4A-I) (EC 3.6.4.13) (ATP-dependent RNA helicase eIF4A-1)	IF4A1_HUMAN	P60842	TRUE	6	0.928908	2.11249	1.5207	0.255177	0.000316321	FALSE	FALSE
GDAP1	22.6616	25.6881	25.7275	25.958	25.8907	25.0239	25.6387	25.9547	26.2058	A0A6Q8PGS2	GDAP1	Ganglioside-induced differentiation-associated protein 1	A0A6Q8PGS2_HUMAN	A0A6Q8PGS2	TRUE	2	-1.07066	2.1118	0.520571	0.884061	0.474261	FALSE	FALSE
TUBB4B	28.907	28.1865	28.0387	27.883	26.0098	29.1605	28.372	28.9926	28.1008	P68371	TUBB4B	Tubulin beta-4B chain (Tubulin beta-2 chain) (Tubulin beta-2C chain)	TBB4B_HUMAN	P68371	FALSE	0	-0.401136	2.10406	0.851464	0.848174	0.156609	FALSE	FALSE
EPHX1	27.2621	27.2074	24.9736	25.7331	24.9956	24.1673	27.0377	26.9848	27.1058	P07099	EPHX1	Epoxide hydrolase 1 (EC 3.3.2.9) (Epoxide hydratase) (Microsomal epoxide hydrolase) (mEH)	HYEP_HUMAN	P07099	TRUE	1	-1.51846	2.09751	0.289524	0.896459	0.722899	FALSE	FALSE
LCAT	25.3235	23.4023	23.3308	23.4021	25.2137	24.4559	25.8453	22.3333	24.8528	P04180	LCAT	Phosphatidylcholine-sterol acyltransferase (EC 2.3.1.43) (1-alkyl-2-acetylglycerophosphocholine esterase) (EC 3.1.1.47) (Lecithin-cholesterol acyltransferase) (Phospholipid-cholesterol acyltransferase) (Platelet-activating factor acetylhydrolase) (PAF acetylhydrolase)	LCAT_HUMAN	P04180	TRUE	5	-1.52891	2.00362	0.237354	0.898161	0.765774	FALSE	FALSE
HSPE1	27.4161	27.4492	23.1198	27.4883	22.4435	27.5771	22.8374	22.9242	23.0129	P61604	HSPE1	10 kDa heat shock protein, mitochondrial (Hsp10) (10 kDa chaperonin) (Chaperonin 10) (CPN10) (Early-pregnancy factor) (EPF)	CH10_HUMAN	P61604	TRUE	5	-4.98019	1.98925	-1.49547	0.875182	0.353294	FALSE	FALSE
WDR1	25.9799	25.9208	26.651	27.3556	26.6253	26.645	28.0622	27.8074	27.8915	O75083	WDR1	WD repeat-containing protein 1 (Actin-interacting protein 1) (AIP1) (NORI-1)	WDR1_HUMAN	O75083	FALSE	0	0.210389	1.9796	1.095	0.750372	0.021119	FALSE	FALSE
EEF1G	26.4468	25.6818	25.6428	26.8664	23.8141	24.4528	26.7824	25.9917	26.8934	P26641	EEF1G	Elongation factor 1-gamma (EF-1-gamma) (eEF-1B gamma)	EF1G_HUMAN	P26641	TRUE	2	-1.29436	1.97375	0.339697	0.893162	0.646178	FALSE	FALSE
AKR7A2	25.5959	23.6884	23.9797	22.763	23.0646	24.87	22.837	24.5382	24.8277	O43488	AKR7A2	Aflatoxin B1 aldehyde reductase member 2 (EC 1.1.1.n11) (AFB1 aldehyde reductase 1) (AFB1-AR 1) (Aldoketoreductase 7) (Succinic semialdehyde reductase) (SSA reductase)	ARK72_HUMAN	O43488	TRUE	6	-1.03891	1.93872	0.449903	0.886075	0.507647	FALSE	FALSE
NSF	25.5261	24.495	23.8779	23.2731	23.7235	24.4922	25.2102	23.6632	25.7994	I3L0N3	NSF	Vesicle-fusing ATPase (EC 3.6.4.6)	I3L0N3_HUMAN	I3L0N3	FALSE	0	-0.661495	1.88571	0.612108	0.870274	0.301749	FALSE	FALSE
ALDOC	23.4225	24.1573	22.5254	26.1429	24.2437	24.5151	24.8766	24.7922	23.061	P09972	ALDOC	Fructose-bisphosphate aldolase C (EC 4.1.2.13) (Brain-type aldolase)	ALDOC_HUMAN	P09972	TRUE	6	-1.42233	1.848	0.212837	0.898435	0.772886	FALSE	FALSE
TPI1	27.4029	27.715	26.8962	26.1312	27.5053	27.8602	28.5508	27.5761	28.5165	P60174	TPI1	Triosephosphate isomerase (TIM) (EC 5.3.1.1) (Methylglyoxal synthase) (EC 4.2.3.3) (Triose-phosphate isomerase)	TPIS_HUMAN	P60174	FALSE	0	0.163065	1.82845	0.995757	0.760044	0.0245698	FALSE	FALSE
TTN	28.5688	28.5308	28.8907	28.8796	28.8407	24.5486	29.8114	29.5577	29.077	A0A0A0MTS7	TTN	Titin	A0A0A0MTS7_HUMAN	A0A0A0MTS7	TRUE	1	-2.80279	1.81586	-0.493465	0.892749	0.637137	FALSE	FALSE
IMMT	25.2062	23.9114	23.1956	23.048	24.0127	24.4702	25.0889	22.6734	24.961	Q16891	IMMT	MICOS complex subunit MIC60 (Cell proliferation-inducing gene 4/52 protein) (Mitochondrial inner membrane protein) (Mitofilin) (p87/89)	MIC60_HUMAN	Q16891	TRUE	6	-0.965656	1.8129	0.423625	0.885857	0.503918	FALSE	FALSE
CCT7	25.6357	25.6958	26.348	23.4629	22.5299	24.2467	25.1328	24.755	24.8141	Q99832	CCT7	T-complex protein 1 subunit eta (TCP-1-eta) (CCT-eta) (HIV-1 Nef-interacting protein) [Cleaved into: T-complex protein 1 subunit eta, N-terminally processed]	TCPH_HUMAN	Q99832	TRUE	2	-1.79208	1.79752	0.00271775	0.90616	0.997314	FALSE	FALSE
GANAB	23.4161	23.56	23.5721	23.5406	23.3061	24.6672	25.4024	22.3044	23.7054	Q14697	GANAB	Neutral alpha-glucosidase AB (EC 3.2.1.207) (Alpha-glucosidase 2) (Glucosidase II subunit alpha)	GANAB_HUMAN	Q14697	TRUE	5	-0.714537	1.79631	0.540884	0.875025	0.351504	FALSE	FALSE
ECH1	23.7522	26.3104	24.0333	23.8658	26.299	25.4933	23.4289	23.6234	26.1804	Q13011	ECH1	Delta(3,5)-Delta(2,4)-dienoyl-CoA isomerase, mitochondrial (EC 5.3.3.-)	ECH1_HUMAN	Q13011	TRUE	5	-2.07649	1.7352	-0.170645	0.901003	0.842417	FALSE	FALSE
PEBP1	28.044	26.4292	27.7575	27.1947	27.1705	27.7949	28.3781	28.2794	28.6019	P30086	PEBP1	Phosphatidylethanolamine-binding protein 1 (PEBP-1) (HCNPpp) (Neuropolypeptide h3) (Prostatic-binding protein) (Raf kinase inhibitor protein) (RKIP) [Cleaved into: Hippocampal cholinergic neurostimulating peptide (HCNP)]	PEBP1_HUMAN	P30086	FALSE	0	0.186962	1.7019	0.944432	0.748245	0.0204476	FALSE	FALSE
DLD	23.3003	25.96	26.6403	26.6698	26.93	23.6265	26.2889	26.7474	25.554	P09622	DLD	Dihydrolipoyl dehydrogenase, mitochondrial (EC 1.8.1.4) (Dihydrolipoamide dehydrogenase) (Glycine cleavage system L protein)	DLDH_HUMAN	P09622	TRUE	2	-2.39364	1.70185	-0.345892	0.895867	0.708512	FALSE	FALSE
CS	29.0032	26.9335	26.8656	25.4548	27.0583	24.1603	27.9044	28.4191	22.8043	O75390	CS	Citrate synthase, mitochondrial (EC 2.3.3.1) (Citrate (Si)-synthase)	CISY_HUMAN	O75390	TRUE	2	-4.13418	1.65209	-1.24105	0.875199	0.353494	FALSE	FALSE
ABHD10	24.5275	24.6021	24.8977	24.0476	22.9871	25.5605	24.582	24.3784	25.0818	Q9NUJ1	ABHD10	Palmitoyl-protein thioesterase ABHD10, mitochondrial (EC 3.1.2.22) (Acyl-protein thioesterase ABHD10) (Alpha/beta hydrolase domain-containing protein 10) (Abhydrolase domain-containing protein 10) (Mycophenolic acid acyl-glucuronide esterase, mitochondrial) (EC 3.1.1.93)	ABHDA_HUMAN	Q9NUJ1	TRUE	2	-0.267599	1.64414	0.688273	0.84303	0.136219	FALSE	FALSE
SERPINC1	25.3998	25.8948	25.9605	22.9307	25.647	23.8187	26.2312	23.0326	26.0144	P01008	SERPINC1	Antithrombin-III (ATIII) (Serpin C1)	ANT3_HUMAN	P01008	TRUE	3	-2.39863	1.61399	-0.392322	0.894032	0.665631	FALSE	FALSE
EIF5A	27.1153	25.2367	25.0275	24.7687	23.4465	24.8437	25.2473	26.2068	23.3593	P63241	EIF5A	Eukaryotic translation initiation factor 5A-1 (eIF-5A-1) (eIF-5A1) (Eukaryotic initiation factor 5A isoform 1) (eIF-5A) (Rev-binding factor) (eIF-4D)	IF5A1_HUMAN	P63241	TRUE	3	-1.99243	1.58314	-0.204648	0.899441	0.799527	FALSE	FALSE
KRT1	31.8696	31.8241	31.9531	31.862	31.7196	33.1849	33.1938	33.2952	33.0585	P04264	KRT1	Keratin, type II cytoskeletal 1 (67 kDa cytokeratin) (Cytokeratin-1) (CK-1) (Hair alpha protein) (Keratin-1) (K1) (Type-II keratin Kb1)	K2C1_HUMAN	P04264	FALSE	0	1.1093	1.5655	1.3374	3.96e-05	6.28e-07	TRUE	TRUE
PDHB	23.5107	25.8895	26.2334	26.456	25.5878	24.9272	26.1724	26.2208	25.5147	P11177	PDHB	Pyruvate dehydrogenase E1 component subunit beta, mitochondrial (PDHE1-B) (EC 1.2.4.1)	ODPB_HUMAN	P11177	TRUE	2	-1.21759	1.56421	0.173307	0.898793	0.782293	FALSE	FALSE
YWHAZ	22.8755	23.8017	23.5648	23.1581	23.3833	24.9608	22.7319	24.0865	24.0641	P63104	YWHAZ	14-3-3 protein zeta/delta (Protein kinase C inhibitor protein 1) (KCIP-1)	1433Z_HUMAN	P63104	TRUE	5	-0.345437	1.55371	0.604134	0.853463	0.181693	FALSE	FALSE
PDHA1	24.0054	25.7779	26.0976	25.7715	25.5919	24.9638	26.2519	26.4171	26.0254	P08559	PDHA1	Pyruvate dehydrogenase E1 component subunit alpha, somatic form, mitochondrial (EC 1.2.4.1) (PDHE1-A type I)	ODPA_HUMAN	P08559	TRUE	2	-0.619241	1.55061	0.465687	0.875174	0.353207	FALSE	FALSE
EEF1A1	29.7291	29.7143	29.5057	29.2748	29.6208	30.9371	30.8924	30.7515	30.7301	P68104	EEF1A1	Elongation factor 1-alpha 1 (EF-1-alpha-1) (Elongation factor Tu) (EF-Tu) (Eukaryotic elongation factor 1 A-1) (eEF1A-1) (Leukocyte receptor cluster member 7)	EF1A1_HUMAN	P68104	FALSE	0	0.968062	1.54959	1.25883	0.00564627	6.84e-06	TRUE	TRUE
TBCD	22.9344	23.7139	23.76	23.7477	23.3045	25.6081	23.764	22.4218	22.6348	J3KR97	TBCD	Tubulin-specific chaperone D	J3KR97_HUMAN	J3KR97	TRUE	5	-1.29843	1.52862	0.115094	0.901501	0.856505	FALSE	FALSE
IDH1	23.354	22.9936	22.8309	24.2287	23.0018	24.2647	24.6384	22.9146	23.6536	O75874	IDH1	Isocitrate dehydrogenase [NADP] cytoplasmic (IDH) (EC 1.1.1.42) (Cytosolic NADP-isocitrate dehydrogenase) (IDP) (NADP(+)-specific ICDH) (Oxalosuccinate decarboxylase)	IDHC_HUMAN	O75874	TRUE	7	-0.351949	1.52398	0.586013	0.854808	0.18885	FALSE	FALSE
CCDC6	25.638	25.2061	25.2259	22.3504	23.1448	24.5762	23.3678	24.936	23.4985	Q16204	CCDC6	Coiled-coil domain-containing protein 6 (Papillary thyroid carcinoma-encoded protein) (Protein H4)	CCDC6_HUMAN	Q16204	TRUE	5	-1.94931	1.51249	-0.218409	0.898692	0.779614	FALSE	FALSE
ZP4	31.2353	31.2715	31.3027	31.3891	31.3468	32.5746	32.4384	32.6812	32.6664	Q12836	ZP4	Zona pellucida sperm-binding protein 4 (Zona pellucida glycoprotein 4) (Zp-4) (Zona pellucida protein B) [Cleaved into: Processed zona pellucida sperm-binding protein 4]	ZP4_HUMAN	Q12836	FALSE	0	1.05598	1.50614	1.28106	7.02e-05	7.97e-07	TRUE	TRUE
OPA1	22.829	23.4184	24.2895	23.4121	23.5141	24.9237	23.9977	23.906	24.2604	A0A2R8Y3X5	OPA1	Dynamin-like 120 kDa protein, form S1 (EC 3.6.5.5) (Dynamin-like 120 kDa protein, mitochondrial)	A0A2R8Y3X5_HUMAN	A0A2R8Y3X5	TRUE	2	0.0549487	1.50369	0.779317	0.785361	0.0379518	FALSE	FALSE
LMAN2	22.4929	23.4578	24.4401	24.3533	23.7476	24.6166	24.5189	22.591	24.1425	Q12907	LMAN2	Vesicular integral-membrane protein VIP36 (Glycoprotein GP36b) (Lectin mannose-binding 2) (Vesicular integral-membrane protein 36) (VIP36)	LMAN2_HUMAN	Q12907	TRUE	6	-0.954293	1.49209	0.268899	0.892308	0.627616	FALSE	FALSE
GPI	25.9072	27.5527	27.5316	26.8979	27.4601	27.5671	27.9263	27.8781	27.7009	P06744	GPI	Glucose-6-phosphate isomerase (GPI) (EC 5.3.1.9) (Autocrine motility factor) (AMF) (Neuroleukin) (NLK) (Phosphoglucose isomerase) (PGI) (Phosphohexose isomerase) (PHI) (Sperm antigen 36) (SA-36)	G6PI_HUMAN	P06744	FALSE	0	-0.0900511	1.48642	0.698183	0.819107	0.0756197	FALSE	FALSE
LRG1	26.2418	23.6073	26.0869	26.2689	26.6438	25.6649	26.0247	25.9333	26.0557	P02750	LRG1	Leucine-rich alpha-2-glycoprotein (LRG)	A2GL_HUMAN	P02750	TRUE	1	-1.18042	1.48026	0.149921	0.899554	0.80256	FALSE	FALSE
HYOU1	26.0322	24.5558	24.7307	26.6698	26.0415	26.431	23.8942	26.0836	26.0261	A0A087X054	HYOU1	Hypoxia up-regulated protein 1	A0A087X054_HUMAN	A0A087X054	FALSE	0	-1.45782	1.46326	0.00272038	0.90614	0.996696	FALSE	FALSE
VDAC2	26.9845	27.6615	28.095	27.8143	28.2758	28.8765	28.5731	28.7032	28.3116	P45880	VDAC2	Voltage-dependent anion-selective channel protein 2 (VDAC-2) (hVDAC2) (Outer mitochondrial membrane protein porin 2)	VDAC2_HUMAN	P45880	FALSE	0	0.24507	1.4547	0.849885	0.707371	0.011643	FALSE	FALSE
ACADM	23.1536	23.4723	22.8514	24.3488	23.4922	24.1072	24.7697	24.1017	23.2183	P11310	ACADM	Medium-chain specific acyl-CoA dehydrogenase, mitochondrial (MCAD) (EC 1.3.8.7) (Medium chain acyl-CoA dehydrogenase) (MCADH)	ACADM_HUMAN	P11310	TRUE	5	-0.273197	1.44425	0.585528	0.847912	0.155482	FALSE	FALSE
TKT	23.4327	22.8202	23.943	22.7174	23.4118	24.661	22.6861	23.8637	23.8088	P29401	TKT	Transketolase (TK) (EC 2.2.1.1)	TKT_HUMAN	P29401	TRUE	6	-0.450025	1.42977	0.489872	0.866186	0.265438	FALSE	FALSE
FABP5	23.0276	23.3439	23.9299	24.2195	23.9793	23.6015	25.6187	22.8128	23.4202	Q01469	FABP5	Fatty acid-binding protein 5 (Epidermal-type fatty acid-binding protein) (E-FABP) (Fatty acid-binding protein, epidermal) (Psoriasis-associated fatty acid-binding protein homolog) (PA-FABP)	FABP5_HUMAN	Q01469	TRUE	5	-1.09266	1.4192	0.163271	0.898445	0.773159	FALSE	FALSE
RAN	26.1545	27.2644	26.4683	26.6081	27.2	27.5696	27.0285	27.7992	27.6773	P62826	RAN	GTP-binding nuclear protein Ran (Androgen receptor-associated protein 24) (GTPase Ran) (Ras-like protein TC4) (Ras-related nuclear protein)	RAN_HUMAN	P62826	FALSE	0	0.150601	1.40863	0.779616	0.749997	0.0209987	FALSE	FALSE
STOM	25.0933	25.0743	25.2203	25.4349	25.541	26.2855	26.5371	26.2009	26.3185	P27105	STOM	Stomatin (Erythrocyte band 7 integral membrane protein) (Erythrocyte membrane protein band 7.2) (Protein 7.2b)	STOM_HUMAN	P27105	FALSE	0	0.742825	1.38269	1.06276	0.0595419	5.07e-05	FALSE	FALSE
CCT3	26.7155	27.7918	28.0172	28.1205	26.2142	27.7591	28.1902	27.5574	27.6113	P49368	CCT3	T-complex protein 1 subunit gamma (TCP-1-gamma) (CCT-gamma) (hTRiC5)	TCPG_HUMAN	P49368	FALSE	0	-0.559872	1.37522	0.407673	0.8759	0.361661	FALSE	FALSE
FLNB	23.2473	23.1326	23.6514	20.7608	22.7545	21.2422	21.0832	23.5097	23.4842	O75369	FLNB	Filamin-B (FLN-B) (ABP-278) (ABP-280 homolog) (Actin-binding-like protein) (Beta-filamin) (Filamin homolog 1) (Fh1) (Filamin-3) (Thyroid autoantigen) (Truncated actin-binding protein) (Truncated ABP)	FLNB_HUMAN	O75369	TRUE	3	-2.12593	1.36693	-0.379497	0.89249	0.631531	FALSE	FALSE
ACAT2	22.6062	24.6453	22.8352	23.137	22.8395	24.2948	23.5013	22.6767	23.4664	Q9BWD1	ACAT2	Acetyl-CoA acetyltransferase, cytosolic (EC 2.3.1.9) (Acetyl-CoA transferase-like protein) (Cytosolic acetoacetyl-CoA thiolase)	THIC_HUMAN	Q9BWD1	TRUE	3	-0.812447	1.35683	0.272194	0.890024	0.58059	FALSE	FALSE
TCL1B	25.4258	23.8223	25.7364	23.4487	26.2082	23.3814	25.2891	21.9816	25.9689	O95988	TCL1B	T-cell leukemia/lymphoma protein 1B (Oncogene TCL-1B) (Oncogene TCL1B) (SYN-1) (Syncytiotrophoblast-specific protein) (TCL1/MTCP1-like protein 1)	TCL1B_HUMAN	O95988	TRUE	4	-2.90275	1.35674	-0.773008	0.881066	0.42894	FALSE	FALSE
UQCRC2	23.3055	25.3848	22.6524	23.7248	23.2523	24.5054	23.5956	23.5053	23.5034	P22695	UQCRC2	Cytochrome b-c1 complex subunit 2, mitochondrial (Complex III subunit 2) (Core protein II) (Ubiquinol-cytochrome-c reductase complex core protein 2)	QCR2_HUMAN	P22695	TRUE	6	-1.09277	1.31967	0.113451	0.900723	0.8346	FALSE	FALSE
PPM1F	24.7532	22.5673	24.739	23.1305	26.0569	24.7136	22.8433	23.149	24.4938	P49593	PPM1F	Protein phosphatase 1F (EC 3.1.3.16) (Ca(2+)/calmodulin-dependent protein kinase phosphatase) (CaM-kinase phosphatase) (CaMKPase) (Partner of PIX 2) (Protein fem-2 homolog) (hFem-2)	PPM1F_HUMAN	P49593	TRUE	5	-2.18616	1.28728	-0.449438	0.889436	0.569067	FALSE	FALSE
HSP90AB1	28.2164	27.7595	27.4443	27.9126	27.859	28.8222	28.9478	28.4868	28.4819	P08238	HSP90AB1	Heat shock protein HSP 90-beta (HSP 90) (Heat shock 84 kDa) (HSP 84) (HSP84)	HS90B_HUMAN	P08238	FALSE	0	0.431833	1.26086	0.846344	0.477865	0.00142995	FALSE	FALSE
ZP1	29.3876	29.3488	29.3428	29.5392	29.3292	30.3089	30.4964	30.3305	30.4231	P60852	ZP1	Zona pellucida sperm-binding protein 1 (Zona pellucida glycoprotein 1) (Zp-1) [Cleaved into: Processed zona pellucida sperm-binding protein 1]	ZP1_HUMAN	P60852	FALSE	0	0.774935	1.22549	1.00021	0.0042054	5.62e-06	TRUE	TRUE
ATAD3A	26.4594	26.3915	25.5716	23.1177	25.7061	24.5984	25.1341	25.3762	25.4807	Q9NVI7	ATAD3A	ATPase family AAA domain-containing protein 3A	ATD3A_HUMAN	Q9NVI7	TRUE	2	-1.81057	1.20672	-0.301929	0.89371	0.658365	FALSE	FALSE
VDAC3	27.3476	27.3412	27.1388	27.2307	26.6143	28.0843	27.7588	27.9784	27.9007	Q9Y277	VDAC3	Voltage-dependent anion-selective channel protein 3 (VDAC-3) (hVDAC3) (Outer mitochondrial membrane protein porin 3)	VDAC3_HUMAN	Q9Y277	FALSE	0	0.400599	1.19145	0.796023	0.490039	0.00156147	FALSE	FALSE
VCP	23.6663	23.6415	24.3618	24.6353	24.1872	24.744	24.7305	24.7162	24.8249	P55072	VCP	Transitional endoplasmic reticulum ATPase (TER ATPase) (EC 3.6.4.6) (15S Mg(2+)-ATPase p97 subunit) (Valosin-containing protein) (VCP)	TERA_HUMAN	P55072	TRUE	3	0.151607	1.15942	0.655513	0.735031	0.0168499	FALSE	FALSE
GPD1	23.8793	23.4619	23.9776	23.4316	23.3455	24.6987	23.9169	24.3983	24.0439	P21695	GPD1	Glycerol-3-phosphate dehydrogenase [NAD(+)], cytoplasmic (GPD-C) (GPDH-C) (EC 1.1.1.8)	GPDA_HUMAN	P21695	TRUE	6	0.158856	1.1316	0.645227	0.728471	0.0153728	FALSE	FALSE
C1R	25.4945	25.5076	25.3629	25.9809	25.6892	24.4269	26.0711	26.5374	26.1966	A0A3B3ITU4	C1R	Complement C1r subcomponent (Fragment)	A0A3B3ITU4_HUMAN	A0A3B3ITU4	TRUE	1	-0.724179	1.12613	0.200973	0.892495	0.631634	FALSE	FALSE
NDUFS3	25.4683	23.5082	24.6155	23.1463	23.5448	24.5589	23.6285	24.0647	24.0679	O75489	NDUFS3	NADH dehydrogenase [ubiquinone] iron-sulfur protein 3, mitochondrial (EC 7.1.1.2) (Complex I-30kD) (CI-30kD) (NADH-ubiquinone oxidoreductase 30 kDa subunit)	NDUS3_HUMAN	O75489	TRUE	6	-1.07596	1.12268	0.0233628	0.90505	0.96232	FALSE	FALSE
ZP2	31.3669	31.3777	31.4238	31.413	31.3239	32.4016	32.1094	32.285	32.0894	Q05996	ZP2	Zona pellucida sperm-binding protein 2 (Zona pellucida glycoprotein 2) (Zp-2) (Zona pellucida protein A) [Cleaved into: Processed zona pellucida sperm-binding protein 2]	ZP2_HUMAN	Q05996	FALSE	0	0.602492	1.07807	0.840282	0.0356458	3.2e-05	FALSE	FALSE
GPX1	25.7961	25.7213	25.788	25.8791	25.8871	23.6123	26.5131	26.1288	26.1805	P07203	GPX1	Glutathione peroxidase 1 (GPx-1) (GSHPx-1) (EC 1.11.1.9) (Cellular glutathione peroxidase)	GPX1_HUMAN	P07203	TRUE	1	-1.46046	1.04926	-0.205599	0.89621	0.716811	FALSE	FALSE
ORM2	28.5686	28.92	28.7997	28.6167	28.4155	29.5361	29.3861	29.4787	29.1187	P19652	ORM2	Alpha-1-acid glycoprotein 2 (AGP 2) (Orosomucoid-2) (OMD 2)	A1AG2_HUMAN	P19652	FALSE	0	0.384861	1.04676	0.715812	0.42566	0.000993296	FALSE	FALSE
ATP1A1	25.6668	23.3122	23.4173	23.0294	24.1147	24.2222	23.89	23.4815	23.4089	P05023	ATP1A1	Sodium/potassium-transporting ATPase subunit alpha-1 (Na(+)/K(+) ATPase alpha-1 subunit) (EC 7.2.2.13) (Sodium pump subunit alpha-1)	AT1A1_HUMAN	P05023	TRUE	4	-1.35614	1.04127	-0.157438	0.898358	0.770898	FALSE	FALSE
CFL1	27.2215	27.5396	25.6825	27.6384	27.0261	27.2919	27.3122	27.0732	27.0935	P23528	CFL1	Cofilin-1 (18 kDa phosphoprotein) (p18) (Cofilin, non-muscle isoform)	COF1_HUMAN	P23528	FALSE	0	-0.697392	1.03955	0.171081	0.893931	0.663336	FALSE	FALSE
ALDOA	27.7109	27.8473	27.9125	27.682	27.3557	28.4679	28.6054	28.2974	28.217	P04075	ALDOA	Fructose-bisphosphate aldolase A (EC 4.1.2.13) (Lung cancer antigen NY-LU-1) (Muscle-type aldolase)	ALDOA_HUMAN	P04075	FALSE	0	0.356998	1.03344	0.69522	0.472009	0.00137133	FALSE	FALSE
RAP1B	22.9059	22.8569	23.4125	23.8638	23.3743	24.8224	22.6272	22.7716	22.2286	P61224	RAP1B	Ras-related protein Rap-1b (EC 3.6.5.2) (GTP-binding protein smg p21B)	RAP1B_HUMAN	P61224	TRUE	5	-1.34601	1.00553	-0.170239	0.897479	0.748334	FALSE	FALSE
MFGE8	25.8442	25.7649	25.518	25.6855	25.5027	26.459	26.4702	26.4411	26.0951	Q08431	MFGE8	Lactadherin (Breast epithelial antigen BA46) (HMFG) (MFGM) (Milk fat globule-EGF factor 8) (MFG-E8) (SED1) [Cleaved into: Lactadherin short form; Medin]	MFGM_HUMAN	Q08431	FALSE	0	0.40409	1.00251	0.703302	0.344491	0.000577304	FALSE	FALSE
PRDX5	24.9089	26.4228	25.6217	26.1583	25.3978	25.969	25.8241	25.9861	26.2449	P30044	PRDX5	Peroxiredoxin-5, mitochondrial (EC 1.11.1.24) (Alu corepressor 1) (Antioxidant enzyme B166) (AOEB166) (Liver tissue 2D-page spot 71B) (PLP) (Peroxiredoxin V) (Prx-V) (Peroxisomal antioxidant enzyme) (TPx type VI) (Thioredoxin peroxidase PMP20) (Thioredoxin-dependent peroxiredoxin 5)	PRDX5_HUMAN	P30044	FALSE	0	-0.385259	0.993517	0.304129	0.874064	0.340705	FALSE	FALSE
PCBP1	24.8057	25.1451	24.7658	25.2144	25.0583	25.7398	25.5079	25.5763	25.8041	Q15365	PCBP1	Poly(rC)-binding protein 1 (Alpha-CP1) (Heterogeneous nuclear ribonucleoprotein E1) (hnRNP E1) (Nucleic acid-binding protein SUB2.3)	PCBP1_HUMAN	Q15365	FALSE	0	0.345492	0.972858	0.659175	0.452298	0.00119349	FALSE	FALSE
TXNRD1	22.7732	24.7702	23.7329	22.987	23.5366	23.9209	22.8845	23.6841	23.7741	Q16881	TXNRD1	Thioredoxin reductase 1, cytoplasmic (TR) (EC 1.8.1.9) (Gene associated with retinoic and interferon-induced mortality 12 protein) (GRIM-12) (Gene associated with retinoic and IFN-induced mortality 12 protein) (KM-102-derived reductase-like factor) (Thioredoxin reductase TR1)	TRXR1_HUMAN	Q16881	TRUE	5	-0.949659	0.96152	0.00593021	0.905898	0.988993	FALSE	FALSE
PKM.1	26.0824	23.7083	26.143	23.1066	25.941	23.3645	23.8724	22.4767	25.8355	H3BTN5	PKM	Pyruvate kinase (EC 2.7.1.40) (Fragment)	H3BTN5_HUMAN	H3BTN5	TRUE	5	-3.15897	0.941039	-1.10897	0.864122	0.249094	FALSE	FALSE
SERPINF2	22.9117	26.1863	26.6181	25.7593	25.9188	24.3863	24.7105	24.9121	25.1615	A0A0G2JPA8	SERPINF2	Alpha-2-antiplasmin	A0A0G2JPA8_HUMAN	A0A0G2JPA8	TRUE	2	-2.29443	0.921901	-0.686263	0.875405	0.355867	FALSE	FALSE
TRAP1	26.1928	25.3988	26.556	26.1486	26.1123	26.4335	26.5516	26.3686	24.4144	Q12931	TRAP1	Heat shock protein 75 kDa, mitochondrial (HSP 75) (TNFR-associated protein 1) (Tumor necrosis factor type 1 receptor-associated protein) (TRAP-1)	TRAP1_HUMAN	Q12931	FALSE	0	-1.20053	0.921246	-0.139642	0.89834	0.770414	FALSE	FALSE
BCHE	23.3827	23.2782	25.2146	24.1071	24.1798	24.2783	24.2003	24.2359	23.0386	F8WEX7	BCHE	Carboxylic ester hydrolase (EC 3.1.1.-)	F8WEX7_HUMAN	F8WEX7	TRUE	4	-1.10863	0.920235	-0.0941993	0.900797	0.836668	FALSE	FALSE
FN1	24.9729	23.7056	23.7924	23.3163	22.7933	24.5376	23.1222	22.6599	23.5912	P02751	FN1	Fibronectin (FN) (Cold-insoluble globulin) (CIG) [Cleaved into: Anastellin; Ugl-Y1; Ugl-Y2; Ugl-Y3]	FINC_HUMAN	P02751	TRUE	5	-1.38799	0.911156	-0.238416	0.893197	0.646945	FALSE	FALSE
TUBA1A	29.1812	29.2095	28.9351	28.7322	28.9078	29.7281	29.5669	29.6081	29.505	Q71U36	TUBA1A	Tubulin alpha-1A chain (Alpha-tubulin 3) (Tubulin B-alpha-1) (Tubulin alpha-3 chain) [Cleaved into: Detyrosinated tubulin alpha-1A chain]	TBA1A_HUMAN	Q71U36	FALSE	0	0.310384	0.907382	0.608883	0.478704	0.00143859	FALSE	FALSE
ASTL	25.4472	25.4296	25.3648	24.51	25.0723	25.0857	22.5203	25.5512	25.3861	Q6HA08	ASTL	Astacin-like metalloendopeptidase (EC 3.4.-.-) (Oocyte astacin) (Ovastacin)	ASTL_HUMAN	Q6HA08	TRUE	2	-1.92171	0.863803	-0.528953	0.879614	0.408701	FALSE	FALSE
WDFY1	22.9988	22.6937	24.3981	24.309	24.4664	24.3964	23.569	22.641	23.3026	Q8IWB7	WDFY1	WD repeat and FYVE domain-containing protein 1 (FYVE domain-containing protein localized to endosomes 1) (FENS-1) (Phosphoinositide-binding protein 1) (WD40- and FYVE domain-containing protein 1) (Zinc finger FYVE domain-containing protein 17)	WDFY1_HUMAN	Q8IWB7	TRUE	6	-1.44283	0.850898	-0.295965	0.88949	0.570122	FALSE	FALSE
CRYZ	29.0258	29.4364	28.6872	29.2545	28.6347	29.3926	29.3289	29.5748	29.3694	Q08257	CRYZ	Quinone oxidoreductase (EC 1.6.5.5) (NADPH:quinone reductase) (Zeta-crystallin)	QOR_HUMAN	Q08257	FALSE	0	-0.020475	0.837851	0.408688	0.808122	0.0594529	FALSE	FALSE
HBB	28.9599	29.2702	29.2627	29.1435	29.0941	29.9595	29.631	29.6539	29.5223	P68871	HBB	Hemoglobin subunit beta (Beta-globin) (Hemoglobin beta chain) [Cleaved into: LVV-hemorphin-7; Spinorphin]	HBB_HUMAN	P68871	FALSE	0	0.254605	0.83659	0.545597	0.546898	0.0024061	FALSE	FALSE
SEL1L	24.4887	24.2709	25.6195	23.0849	24.7098	24.3907	24.3209	24.4974	23.3353	Q9UBV2	SEL1L	Protein sel-1 homolog 1 (Suppressor of lin-12-like protein 1) (Sel-1L)	SE1L1_HUMAN	Q9UBV2	TRUE	3	-1.40718	0.809887	-0.298649	0.888629	0.55365	FALSE	FALSE
SLC25A6	27.9866	27.8493	27.9933	27.4494	27.05	28.393	27.7462	27.2778	27.9225	P12236	SLC25A6	ADP/ATP translocase 3 (ADP,ATP carrier protein 3) (ADP,ATP carrier protein, isoform T2) (ANT 2) (Adenine nucleotide translocator 3) (ANT 3) (Solute carrier family 25 member 6) [Cleaved into: ADP/ATP translocase 3, N-terminally processed]	ADT3_HUMAN	P12236	FALSE	0	-0.468813	0.807158	0.169173	0.888952	0.559776	FALSE	FALSE
CGGBP1	25.4257	25.9342	26.0056	25.9031	25.9491	25.5185	26.4379	26.1413	26.4393	Q9UFW8	CGGBP1	CGG triplet repeat-binding protein 1 (CGG-binding protein 1) (20 kDa CGG-binding protein) (p20-CGGBP DNA-binding protein)	CGBP1_HUMAN	Q9UFW8	FALSE	0	-0.218846	0.800273	0.290714	0.860943	0.226211	FALSE	FALSE
PGD	28.5959	28.3563	28.1939	29.201	28.9316	28.8895	29.0853	28.8094	29.0626	P52209	PGD	6-phosphogluconate dehydrogenase, decarboxylating (EC 1.1.1.44)	6PGD_HUMAN	P52209	FALSE	0	-0.1882	0.800188	0.305994	0.855459	0.192439	FALSE	FALSE
UBA6	24.8427	23.8245	24.0339	24.3898	24.2515	24.1403	22.8071	25.3813	23.0872	A0AVT1	UBA6	Ubiquitin-like modifier-activating enzyme 6 (Ubiquitin-activating enzyme 6) (EC 6.2.1.45) (Monocyte protein 4) (MOP-4) (Ubiquitin-activating enzyme E1-like protein 2) (E1-L2)	UBA6_HUMAN	A0AVT1	TRUE	4	-1.58458	0.755515	-0.414531	0.881804	0.439635	FALSE	FALSE
PRDX6	23.6658	23.3391	23.9322	23.6666	23.795	24.88	23.3481	23.0122	22.8882	P30041	PRDX6	Peroxiredoxin-6 (EC 1.11.1.27) (1-Cys peroxiredoxin) (1-Cys PRX) (24 kDa protein) (Acidic calcium-independent phospholipase A2) (aiPLA2) (EC 3.1.1.4) (Antioxidant protein 2) (Glutathione-dependent peroxiredoxin) (Liver 2D page spot 40) (Lysophosphatidylcholine acyltransferase 5) (LPC acyltransferase 5) (LPCAT-5) (Lyso-PC acyltransferase 5) (EC 2.3.1.23) (Non-selenium glutathione peroxidase) (NSGP…	PRDX6_HUMAN	P30041	TRUE	5	-1.04795	0.752745	-0.147602	0.896203	0.716652	FALSE	FALSE
BPGM	26.4527	27.3571	27.7027	27.3236	27.1641	26.9204	27.6674	27.0773	27.4914	P07738	BPGM	Bisphosphoglycerate mutase (BPGM) (EC 5.4.2.4) (2,3-bisphosphoglycerate mutase, erythrocyte) (2,3-bisphosphoglycerate synthase) (EC 5.4.2.11) (2,3-diphosphoglycerate mutase) (DPGM) (BPG-dependent PGAM)	PMGE_HUMAN	P07738	FALSE	0	-0.528543	0.706677	0.0890672	0.897517	0.749298	FALSE	FALSE
HSPA8	30.7911	30.5279	30.7777	30.785	30.5973	31.0707	31.1441	31.2676	31.1169	P11142	HSPA8	Heat shock cognate 71 kDa protein (EC 3.6.4.10) (Heat shock 70 kDa protein 8) (Lipopolysaccharide-associated protein 1) (LAP-1) (LPS-associated protein 1)	HSP7C_HUMAN	P11142	FALSE	0	0.210311	0.697762	0.454037	0.551696	0.00250036	FALSE	FALSE
ATAD3B	26.9989	27.5675	27.51	27.2175	27.08	26.9634	27.2309	27.8989	27.7238	Q5T9A4	ATAD3B	ATPase family AAA domain-containing protein 3B (AAA-TOB3)	ATD3B_HUMAN	Q5T9A4	FALSE	0	-0.338744	0.69762	0.179438	0.882477	0.449664	FALSE	FALSE
KRT10	31.5598	31.6857	31.8336	31.7453	31.7325	32.0393	32.2779	32.2579	32.0483	P13645	KRT10	Keratin, type I cytoskeletal 10 (Cytokeratin-10) (CK-10) (Keratin-10) (K10)	K1C10_HUMAN	P13645	FALSE	0	0.196259	0.692693	0.444476	0.579786	0.00315514	FALSE	FALSE
ANXA2	27.3975	27.2426	27.6788	27.4916	27.7603	27.5819	28.0541	27.8968	27.9054	P07355	ANXA2	Annexin A2 (Annexin II) (Annexin-2) (Calpactin I heavy chain) (Calpactin-1 heavy chain) (Chromobindin-8) (Lipocortin II) (Placental anticoagulant protein IV) (PAP-IV) (Protein I) (p36)	ANXA2_HUMAN	P07355	FALSE	0	-7.38e-05	0.690845	0.345386	0.799749	0.0500388	FALSE	FALSE
ARG2	28.5122	29.3318	28.8815	28.6848	28.6944	29.2423	29.3315	28.7038	28.8197	P78540	ARG2	Arginase-2, mitochondrial (EC 3.5.3.1) (Arginase II) (Kidney-type arginase) (Non-hepatic arginase) (Type II arginase)	ARGI2_HUMAN	P78540	FALSE	0	-0.275371	0.682118	0.203373	0.875582	0.357936	FALSE	FALSE
PPIA	28.8681	28.823	28.8419	29.073	28.7678	29.3178	29.1353	29.2609	29.444	P62937	PPIA	Peptidyl-prolyl cis-trans isomerase A (PPIase A) (EC 5.2.1.8) (Cyclophilin A) (Cyclosporin A-binding protein) (Rotamase A) [Cleaved into: Peptidyl-prolyl cis-trans isomerase A, N-terminally processed]	PPIA_HUMAN	P62937	FALSE	0	0.159141	0.670351	0.414746	0.640283	0.00550408	FALSE	FALSE
CCT8	25.4551	25.6714	26.9277	26.9984	25.6456	24.9582	26.3001	25.9981	26.0174	P50990	CCT8	T-complex protein 1 subunit theta (TCP-1-theta) (CCT-theta) (Chaperonin containing T-complex polypeptide 1 subunit 8) (Renal carcinoma antigen NY-REN-15)	TCPQ_HUMAN	P50990	FALSE	0	-1.31242	0.670022	-0.3212	0.884315	0.478336	FALSE	FALSE
CCNI2	24.9414	24.9586	25.237	24.9609	25.3084	25.3735	25.1602	25.3569	23.4231	Q6ZMN8	CCNI2	Cyclin-I2	CCNI2_HUMAN	Q6ZMN8	TRUE	1	-1.16221	0.656552	-0.252831	0.887967	0.541325	FALSE	FALSE
DLST	29.1986	29.0586	28.8365	29.1493	28.9877	29.526	29.3159	29.5341	29.2358	P36957	DLST	Dihydrolipoyllysine-residue succinyltransferase component of 2-oxoglutarate dehydrogenase complex, mitochondrial (EC 2.3.1.61) (2-oxoglutarate dehydrogenase complex component E2) (OGDC-E2) (Dihydrolipoamide succinyltransferase component of 2-oxoglutarate dehydrogenase complex) (E2K)	ODO2_HUMAN	P36957	FALSE	0	0.0770843	0.636576	0.35683	0.741313	0.0184459	FALSE	FALSE
GC	27.1572	27.284	27.638	27.5886	27.4819	27.743	27.7018	27.7523	27.8744	P02774	GC	Vitamin D-binding protein (DBP) (VDB) (Gc protein-derived macrophage activating factor) (Gc-MAF) (GcMAF) (Gc-globulin) (Group-specific component) (Gc) (Vitamin D-binding protein-macrophage activating factor) (DBP-maf)	VTDB_HUMAN	P02774	FALSE	0	0.0413989	0.634468	0.337933	0.772323	0.0301114	FALSE	FALSE
GSTM3	28.6126	28.6148	28.4069	28.4619	28.23	28.5906	28.9064	28.9018	28.7814	P21266	GSTM3	Glutathione S-transferase Mu 3 (EC 2.5.1.18) (GST class-mu 3) (GSTM3-3) (hGSTM3-3)	GSTM3_HUMAN	P21266	FALSE	0	0.0404107	0.619223	0.329817	0.772318	0.0301088	FALSE	FALSE
CCT2	26.5237	27.8145	26.402	26.3577	26.5089	26.2731	26.3067	27.3407	25.7138	P78371	CCT2	T-complex protein 1 subunit beta (TCP-1-beta) (CCT-beta)	TCPB_HUMAN	P78371	FALSE	0	-1.23871	0.613176	-0.312769	0.883185	0.460484	FALSE	FALSE
AHCY	25.9847	26.8731	27.2174	27.1322	27.1409	23.9179	26.3332	27.0777	26.7814	P23526	AHCY	Adenosylhomocysteinase (AdoHcyase) (EC 3.3.1.1) (S-adenosyl-L-homocysteine hydrolase)	SAHH_HUMAN	P23526	TRUE	1	-2.29042	0.606138	-0.842143	0.859735	0.218193	FALSE	FALSE
SERPING1	30.6673	30.8157	30.7634	30.7467	30.7231	31.3801	30.8585	31.0454	30.7568	P05155	SERPING1	Plasma protease C1 inhibitor (C1 Inh) (C1Inh) (C1 esterase inhibitor) (C1-inhibiting factor) (Serpin G1)	IC1_HUMAN	P05155	FALSE	0	-0.0542449	0.58821	0.266983	0.827512	0.0920002	FALSE	FALSE
CKB	27.235	27.2444	26.7409	26.512	26.0729	26.8709	26.7154	26.9426	26.4647	P12277	CKB	Creatine kinase B-type (EC 2.7.3.2) (Brain creatine kinase) (B-CK) (Creatine kinase B chain) (Creatine phosphokinase B-type) (CPK-B)	KCRB_HUMAN	P12277	FALSE	0	-0.609481	0.58422	-0.0126304	0.905055	0.96248	FALSE	FALSE
TF	31.2093	31.44	31.2549	31.323	31.2737	31.4907	31.7524	31.6828	31.6354	P02787	TF	Serotransferrin (Transferrin) (Beta-1 metal-binding globulin) (Siderophilin)	TRFE_HUMAN	P02787	FALSE	0	0.105321	0.574943	0.340132	0.695027	0.0100036	FALSE	FALSE
ORM1	30.4318	30.6037	30.6127	30.6782	30.4065	30.4756	31.0695	30.8412	30.7946	P02763	ORM1	Alpha-1-acid glycoprotein 1 (AGP 1) (Orosomucoid-1) (OMD 1)	A1AG1_HUMAN	P02763	FALSE	0	-0.0726773	0.569899	0.248611	0.835775	0.112801	FALSE	FALSE
CDK5	26.3699	26.8559	26.7925	25.4711	26.2307	24.0571	25.8774	25.8466	26.8717	Q00535	CDK5	Cyclin-dependent-like kinase 5 (EC 2.7.11.1) (Cell division protein kinase 5) (Serine/threonine-protein kinase PSSALRE) (Tau protein kinase II catalytic subunit) (TPKII catalytic subunit)	CDK5_HUMAN	Q00535	TRUE	1	-1.92868	0.567045	-0.680819	0.863631	0.245388	FALSE	FALSE
HSPA9	28.4632	27.7521	27.8015	28.3359	28.8491	28.1643	27.9225	28.6322	28.112	P38646	HSPA9	Stress-70 protein, mitochondrial (75 kDa glucose-regulated protein) (GRP-75) (Heat shock 70 kDa protein 9) (Mortalin) (MOT) (Peptide-binding protein 74) (PBP74)	GRP75_HUMAN	P38646	FALSE	0	-0.630554	0.565313	-0.0326204	0.903117	0.903513	FALSE	FALSE
EEF1D	25.5113	24.8769	26.1315	25.3197	25.4138	24.3266	25.6263	25.7345	22.8352	P29692	EEF1D	Elongation factor 1-delta (EF-1-delta) (Antigen NY-CO-4)	EF1D_HUMAN	P29692	TRUE	1	-2.17499	0.535036	-0.819976	0.857074	0.201701	FALSE	FALSE
GOT2	28.3777	28.4172	28.4345	28.4903	28.3693	28.6362	28.7812	28.8118	28.7408	P00505	GOT2	Aspartate aminotransferase, mitochondrial (mAspAT) (EC 2.6.1.1) (EC 2.6.1.7) (Fatty acid-binding protein) (FABP-1) (Glutamate oxaloacetate transaminase 2) (Kynurenine aminotransferase 4) (Kynurenine aminotransferase IV) (Kynurenine--oxoglutarate transaminase 4) (Kynurenine--oxoglutarate transaminase IV) (Plasma membrane-associated fatty acid-binding protein) (FABPpm) (Transaminase A)	AATM_HUMAN	P00505	FALSE	0	0.115964	0.533395	0.324679	0.662332	0.00691038	FALSE	FALSE
NIPSNAP3A	26.3449	26.087	25.7934	26.7389	26.0652	25.625	26.4307	26.3858	26.3117	Q9UFN0	NIPSNAP3A	Protein NipSnap homolog 3A (NipSnap3A) (Protein NipSnap homolog 4) (NipSnap4) (Target for Salmonella secreted protein C) (TassC)	NPS3A_HUMAN	Q9UFN0	FALSE	0	-0.567233	0.532075	-0.0175793	0.904435	0.943327	FALSE	FALSE
LDHAL6A	26.9293	27.2096	27.1523	27.6306	27.1387	25.7879	27.1116	27.4931	27.3855	Q6ZMR3	LDHAL6A	L-lactate dehydrogenase A-like 6A (LDHA-like protein 6A) (EC 1.1.1.27)	LDH6A_HUMAN	Q6ZMR3	FALSE	0	-1.0671	0.531936	-0.267583	0.883442	0.464478	FALSE	FALSE
ZP3	32.3795	32.6803	32.6457	32.5651	32.6404	32.62	32.7963	32.8723	33.029	P21754	ZP3	Zona pellucida sperm-binding protein 3 (Sperm receptor) (ZP3A/ZP3B) (Zona pellucida glycoprotein 3) (Zp-3) (Zona pellucida protein C) [Cleaved into: Processed zona pellucida sperm-binding protein 3]	ZP3_HUMAN	P21754	FALSE	0	-0.0304014	0.524746	0.247172	0.818355	0.0743446	FALSE	FALSE
FKBP2	25.0538	24.1634	24.9797	24.7872	24.4131	24.5883	23.2912	24.7188	24.9192	A0A494C1N0	FKBP2	Peptidylprolyl isomerase (EC 5.2.1.8)	A0A494C1N0_HUMAN	A0A494C1N0	TRUE	2	-1.1151	0.515002	-0.300047	0.880623	0.422643	FALSE	FALSE
H2BC14	30.2802	28.7868	28.9012	29.6525	29.6331	29.9344	28.7993	28.5439	28.9662	Q99879	H2BC14	Histone H2B type 1-M (Histone H2B.e) (H2B/e)	H2B1M_HUMAN	Q99879	FALSE	0	-1.27162	0.491983	-0.389819	0.873978	0.339761	FALSE	FALSE
CRYM	27.957	27.7221	27.9257	27.7144	27.5441	27.8693	27.9562	28.1827	27.862	Q14894	CRYM	Ketimine reductase mu-crystallin (EC 1.5.1.25) (NADP-regulated thyroid-hormone-binding protein)	CRYM_HUMAN	Q14894	FALSE	0	-0.101366	0.491141	0.194887	0.85087	0.168821	FALSE	FALSE
AZGP1	31.4012	31.5671	31.544	31.5949	31.5614	31.7409	31.7071	31.8787	31.8472	P25311	AZGP1	Zinc-alpha-2-glycoprotein (Zn-alpha-2-GP) (Zn-alpha-2-glycoprotein)	ZA2G_HUMAN	P25311	FALSE	0	0.0400933	0.47947	0.259782	0.763023	0.0257815	FALSE	FALSE
CP	29.2009	29.4947	29.3344	29.2529	29.2216	29.3464	29.6429	29.5517	29.5559	P00450	CP	Ceruloplasmin (EC 1.16.3.1) (Ferroxidase)	CERU_HUMAN	P00450	FALSE	0	-0.0328093	0.47947	0.22333	0.821288	0.0794847	FALSE	FALSE
QDPR	24.5147	23.9431	24.4035	24.3248	24.4071	24.1245	24.4438	24.5167	24.5815	P09417	QDPR	Dihydropteridine reductase (EC 1.5.1.34) (HDHPR) (Quinoid dihydropteridine reductase) (Short chain dehydrogenase/reductase family 33C member 1)	DHPR_HUMAN	P09417	TRUE	2	-0.257146	0.453092	0.0979728	0.888132	0.544368	FALSE	FALSE
HPX	34.9137	35.0876	34.9873	35.0141	34.9683	35.1913	35.1043	35.3568	35.2269	P02790	HPX	Hemopexin (Beta-1B-glycoprotein)	HEMO_HUMAN	P02790	FALSE	0	0.0023254	0.44893	0.225628	0.797813	0.0481434	FALSE	FALSE
APOH	30.4007	30.5176	30.3869	30.4088	30.3724	30.6466	30.5043	30.7051	30.6671	P02749	APOH	Beta-2-glycoprotein 1 (APC inhibitor) (Activated protein C-binding protein) (Anticardiolipin cofactor) (Apolipoprotein H) (Apo-H) (Beta-2-glycoprotein I) (B2GPI) (Beta(2)GPI)	APOH_HUMAN	P02749	FALSE	0	-0.00148642	0.428468	0.213491	0.800958	0.0512718	FALSE	FALSE
CLTC	27.6519	26.636	26.6697	27.0331	24.9604	25.2469	26.2368	26.3294	25.4567	Q00610	CLTC	Clathrin heavy chain 1 (Clathrin heavy chain on chromosome 17) (CLH-17)	CLH1_HUMAN	Q00610	FALSE	0	-1.96517	0.419645	-0.772762	0.85205	0.174535	FALSE	FALSE
ALDH7A1	24.0686	24.4319	24.6026	24.1783	24.439	24.2956	24.8277	23.9031	23.225	A0A1B0GW77	ALDH7A1	Alpha-aminoadipic semialdehyde dehydrogenase	A0A1B0GW77_HUMAN	A0A1B0GW77	TRUE	2	-0.971841	0.409404	-0.281219	0.877185	0.377211	FALSE	FALSE
ATP5F1B	30.7788	30.4265	29.9646	30.2163	29.9683	30.2999	30.1428	30.3386	30.2344	P06576	ATP5F1B	ATP synthase subunit beta, mitochondrial (EC 7.1.2.2) (ATP synthase F1 subunit beta)	ATPB_HUMAN	P06576	FALSE	0	-0.436127	0.402228	-0.0169495	0.903946	0.928392	FALSE	FALSE
ATAD3C	25.5654	25.5827	25.7315	25.5526	25.7718	24.7772	25.838	25.9399	25.4862	Q5T2N8	ATAD3C	ATPase family AAA domain-containing protein 3C	ATD3C_HUMAN	Q5T2N8	TRUE	1	-0.662877	0.401981	-0.130448	0.890467	0.589425	FALSE	FALSE
CALR	28.4313	29.6761	28.3255	29.5477	29.4006	28.4497	28.6887	28.8398	28.9555	P27797	CALR	Calreticulin (CRP55) (Calregulin) (Endoplasmic reticulum resident protein 60) (ERp60) (HACBP) (grp60)	CALR_HUMAN	P27797	FALSE	0	-1.08424	0.398652	-0.342794	0.872052	0.319341	FALSE	FALSE
SERPINA3	26.2123	26.3385	26.4034	26.4573	26.4846	26.5173	26.5027	26.6886	26.3803	P01011	SERPINA3	Alpha-1-antichymotrypsin (ACT) (Cell growth-inhibiting gene 24/25 protein) (Serpin A3) [Cleaved into: Alpha-1-antichymotrypsin His-Pro-less]	AACT_HUMAN	P01011	FALSE	0	-0.107978	0.393987	0.143004	0.861024	0.226763	FALSE	FALSE
SMS	28.2407	26.1976	28.2089	28.5054	28.399	26.1147	26.8894	28.2849	26.4623	P52788	SMS	Spermine synthase (SPMSY) (EC 2.5.1.22) (Spermidine aminopropyltransferase)	SPSY_HUMAN	P52788	FALSE	0	-2.33838	0.393422	-0.972479	0.844081	0.140102	FALSE	FALSE
ECHS1	25.2222	25.9768	25.3686	25.2688	23.3495	23.6594	23.4701	22.281	25.6165	P30084	ECHS1	Enoyl-CoA hydratase, mitochondrial (EC 4.2.1.17) (Enoyl-CoA hydratase 1) (Short-chain enoyl-CoA hydratase) (SCEH)	ECHM_HUMAN	P30084	TRUE	4	-2.94706	0.386172	-1.28044	0.836539	0.115015	FALSE	FALSE
AGT	25.664	24.871	25.358	25.5886	24.914	23.8975	23.4793	25.0654	25.8454	P01019	AGT	Angiotensinogen (Serpin A8) [Cleaved into: Angiotensin-1 (Angiotensin 1-10) (Angiotensin I) (Ang I); Angiotensin-2 (Angiotensin 1-8) (Angiotensin II) (Ang II); Angiotensin-3 (Angiotensin 2-8) (Angiotensin III) (Ang III) (Des-Asp[1]-angiotensin II); Angiotensin-4 (Angiotensin 3-8) (Angiotensin IV) (Ang IV); Angiotensin 1-9; Angiotensin 1-7; Angiotensin 1-5; Angiotensin 1-4]	ANGT_HUMAN	P01019	TRUE	2	-1.79792	0.383538	-0.707192	0.852014	0.174358	FALSE	FALSE
NLRP5	31.6168	31.643	31.6574	31.6757	31.6636	31.8449	31.8343	31.7731	31.8978	P59047	NLRP5	NACHT, LRR and PYD domains-containing protein 5 (Mater protein homolog)	NALP5_HUMAN	P59047	FALSE	0	-0.0104422	0.382889	0.186224	0.809043	0.0606251	FALSE	FALSE
HSPD1	30.6814	30.244	30.1817	30.0135	30.2125	30.9086	29.7136	29.648	29.7	P10809	HSPD1	60 kDa heat shock protein, mitochondrial (EC 5.6.1.7) (60 kDa chaperonin) (Chaperonin 60) (CPN60) (Heat shock protein 60) (HSP-60) (Hsp60) (HuCHA60) (Mitochondrial matrix protein P1) (P60 lymphocyte protein)	CH60_HUMAN	P10809	FALSE	0	-0.925413	0.377272	-0.274071	0.875952	0.362278	FALSE	FALSE
MDH2	29.6009	29.3457	28.7096	29.0513	29.1041	29.4051	28.9345	29.0374	28.9754	P40926	MDH2	Malate dehydrogenase, mitochondrial (EC 1.1.1.37)	MDHM_HUMAN	P40926	FALSE	0	-0.523891	0.375459	-0.0742158	0.896129	0.714841	FALSE	FALSE
ATRN	27.2066	27.3123	27.1413	27.1682	27.2364	27.4164	27.2809	27.4386	27.3546	O75882	ATRN	Attractin (DPPT-L) (Mahogany homolog)	ATRN_HUMAN	O75882	FALSE	0	-0.0527368	0.372124	0.159694	0.838807	0.121916	FALSE	FALSE
NLRP11	29.7035	29.8621	29.7017	29.4305	29.5426	29.9365	29.4319	29.6177	29.78	P59045	NLRP11	NACHT, LRR and PYD domains-containing protein 11 (Nucleotide-binding oligomerization domain protein 17) (PAAD-and NACHT domain-containing protein 10) (PYRIN-containing APAF1-like protein 6)	NAL11_HUMAN	P59045	FALSE	0	-0.283834	0.3707	0.0434329	0.898269	0.768582	FALSE	FALSE
C1RL	27.3083	27.6477	27.194	27.0984	27.5787	27.5171	27.4775	27.2297	27.3112	Q9NZP8	C1RL	Complement C1r subcomponent-like protein (C1r-LP) (C1r-like protein) (EC 3.4.21.-) (C1r-like serine protease analog protein) (CLSPa)	C1RL_HUMAN	Q9NZP8	FALSE	0	-0.323156	0.360062	0.018453	0.903149	0.904457	FALSE	FALSE
HPR	25.9438	25.8784	26.1042	26.2339	25.8495	25.7265	26.0674	26.056	26.2685	P00739	HPR	Haptoglobin-related protein	HPTR_HUMAN	P00739	FALSE	0	-0.302358	0.357596	0.0276191	0.901361	0.852546	FALSE	FALSE
SERPINA6	26.1778	26.0038	25.8357	26.0414	26.048	24.3076	26.1986	25.6831	26.023	P08185	SERPINA6	Corticosteroid-binding globulin (CBG) (Serpin A6) (Transcortin)	CBG_HUMAN	P08185	TRUE	1	-1.29243	0.355833	-0.468298	0.861193	0.227916	FALSE	FALSE
PDIA6	27.8326	27.3067	27.8806	27.855	28.0231	27.0934	27.6121	28.1047	27.6457	Q15084	PDIA6	Protein disulfide-isomerase A6 (EC 5.3.4.1) (Endoplasmic reticulum protein 5) (ER protein 5) (ERp5) (Protein disulfide isomerase P5) (Thioredoxin domain-containing protein 7)	PDIA6_HUMAN	Q15084	FALSE	0	-0.682459	0.351218	-0.16562	0.884608	0.483081	FALSE	FALSE
SERPINA7	27.2811	27.5049	27.3857	27.0786	27.2653	27.5917	27.2677	26.8729	27.3643	P05543	SERPINA7	Thyroxine-binding globulin (Serpin A7) (T4-binding globulin)	THBG_HUMAN	P05543	FALSE	0	-0.40432	0.346372	-0.0289743	0.901759	0.86387	FALSE	FALSE
H2AC14	30.3823	29.7933	29.6076	29.3249	29.0593	30.0602	28.9593	29.0016	28.7466	Q99878	H2AC14	Histone H2A type 1-J (Histone H2A/e)	H2A1J_HUMAN	Q99878	FALSE	0	-1.2284	0.345282	-0.44156	0.861959	0.233242	FALSE	FALSE
PHB	27.0172	25.4985	25.9519	26.1991	25.9031	26.6786	25.51	24.5749	24.5567	P35232	PHB	Prohibitin	PHB_HUMAN	P35232	FALSE	0	-1.90393	0.33603	-0.783951	0.845624	0.146058	FALSE	FALSE
NLRP7	30.0333	30.1433	30.0728	29.9813	29.8937	30.1998	30.2218	30.1055	29.8512	A0A0G2JNK3	NLRP7	NACHT, LRR and PYD domains-containing protein 7	A0A0G2JNK3_HUMAN	A0A0G2JNK3	FALSE	0	-0.1959	0.335293	0.0696964	0.889161	0.563773	FALSE	FALSE
H4C1	30.6672	30.0548	29.2239	30.2708	30.5146	30.0992	29.5198	29.8909	29.7175	P62805	H4C1	Histone H4	H4_HUMAN	P62805	FALSE	0	-1.01144	0.332707	-0.339364	0.867846	0.279523	FALSE	FALSE
SLC25A5	27.6554	26.9435	27.0896	27.3737	27.3044	24.5318	26.8394	27.0257	27.1833	P05141	SLC25A5	ADP/ATP translocase 2 (ADP,ATP carrier protein 2) (ADP,ATP carrier protein, fibroblast isoform) (Adenine nucleotide translocator 2) (ANT 2) (Solute carrier family 25 member 5) [Cleaved into: ADP/ATP translocase 2, N-terminally processed]	ADT2_HUMAN	P05141	TRUE	1	-2.08326	0.326703	-0.878279	0.84187	0.132089	FALSE	FALSE
AIFM1	25.8351	25.7806	24.6565	26.1724	24.143	24.5829	23.165	25.0522	24.8312	A0A6Q8PG15	AIFM1	Apoptosis-inducing factor 1, mitochondrial	A0A6Q8PG15_HUMAN	A0A6Q8PG15	TRUE	2	-2.13938	0.319886	-0.909748	0.84041	0.127111	FALSE	FALSE
GNPDA1	26.6955	26.5595	25.8161	27.0942	26.9585	26.1622	26.9263	25.7754	25.9312	P46926	GNPDA1	Glucosamine-6-phosphate isomerase 1 (EC 3.5.99.6) (Glucosamine-6-phosphate deaminase 1) (GNPDA 1) (GlcN6P deaminase 1) (Oscillin)	GNPI1_HUMAN	P46926	FALSE	0	-1.16096	0.309	-0.425978	0.859946	0.219564	FALSE	FALSE
G6PD	29.5414	30.0641	29.6129	29.7634	28.9789	29.3975	29.4006	29.3567	29.5505	P11413	G6PD	Glucose-6-phosphate 1-dehydrogenase (G6PD) (EC 1.1.1.49)	G6PD_HUMAN	P11413	FALSE	0	-0.636163	0.304557	-0.165803	0.881954	0.441857	FALSE	FALSE
ACTC1	30.7453	30.1595	30.6486	30.2744	31.2368	30.212	30.1007	30.413	30.7042	P68032	ACTC1	Actin, alpha cardiac muscle 1 (Alpha-cardiac actin) [Cleaved into: Actin, alpha cardiac muscle 1, intermediate form]	ACTC_HUMAN	P68032	FALSE	0	-0.80531	0.294371	-0.25547	0.871831	0.317092	FALSE	FALSE
SOD1	28.5617	28.9693	28.4347	28.8001	28.5421	28.3578	28.7558	28.6681	28.6706	P00441	SOD1	Superoxide dismutase [Cu-Zn] (EC 1.15.1.1) (Superoxide dismutase 1) (hSod1)	SODC_HUMAN	P00441	FALSE	0	-0.388762	0.291773	-0.0484948	0.897629	0.752126	FALSE	FALSE
AMBP	29.7861	29.9217	29.9863	29.9164	29.7838	29.6842	29.8181	30.0249	30.0312	P02760	AMBP	Protein AMBP [Cleaved into: Alpha-1-microglobulin (Protein HC) (Alpha-1 microglycoprotein) (Complex-forming glycoprotein heterogeneous in charge); Inter-alpha-trypsin inhibitor light chain (ITI-LC) (Bikunin) (EDC1) (HI-30) (Uronic-acid-rich protein); Trypstatin]	AMBP_HUMAN	P02760	FALSE	0	-0.252677	0.274165	0.0107437	0.903925	0.927773	FALSE	FALSE
MDH1	27.9209	27.7208	27.8909	28.2405	28.2329	27.9454	27.0202	27.9131	28.0554	P40925	MDH1	Malate dehydrogenase, cytoplasmic (EC 1.1.1.37) (Cytosolic malate dehydrogenase) (Diiodophenylpyruvate reductase) (EC 1.1.1.96)	MDHC_HUMAN	P40925	FALSE	0	-0.806854	0.271576	-0.267639	0.868712	0.287223	FALSE	FALSE
PGLYRP2	30.503	30.7524	30.632	30.7258	30.6846	30.8145	30.6051	30.7202	30.6189	Q96PD5	PGLYRP2	N-acetylmuramoyl-L-alanine amidase (EC 3.5.1.28) (Peptidoglycan recognition protein 2) (Peptidoglycan recognition protein long) (PGRP-L)	PGRP2_HUMAN	Q96PD5	FALSE	0	-0.204532	0.264744	0.0301061	0.898554	0.776016	FALSE	FALSE
OOSP4A	25.4524	25.2693	25.1557	25.206	24.9639	24.4171	25.2442	25.1359	25.2539	A0A2R8YFL7	OOSP4A	Oocyte-secreted protein 4A	OSP4A_HUMAN	A0A2R8YFL7	TRUE	1	-0.653152	0.259762	-0.196695	0.875018	0.351421	FALSE	FALSE
ARHGDIA	27.5439	27.4113	27.7787	27.4288	27.8046	24.2701	27.4945	26.6894	27.3233	P52565	ARHGDIA	Rho GDP-dissociation inhibitor 1 (Rho GDI 1) (Rho-GDI alpha)	GDIR1_HUMAN	P52565	TRUE	1	-2.55191	0.253613	-1.14915	0.829277	0.0960033	FALSE	FALSE
ASMTL	24.9445	25.265	25.125	24.5851	24.6597	24.3665	24.6669	25.0689	23.1587	O95671	ASMTL	Probable bifunctional dTTP/UTP pyrophosphatase/methyltransferase protein [Includes: dTTP/UTP pyrophosphatase (dTTPase/UTPase) (EC 3.6.1.9) (Nucleoside triphosphate pyrophosphatase) (Nucleotide pyrophosphatase) (Nucleotide PPase); N-acetylserotonin O-methyltransferase-like protein (ASMTL) (EC 2.1.1.-)]	ASML_HUMAN	O95671	TRUE	2	-1.44299	0.241855	-0.600569	0.84396	0.139647	FALSE	FALSE
NLRP2	31.3481	31.6053	31.2786	31.4749	31.433	31.4434	31.3812	31.5191	31.3649	Q9NX02	NLRP2	NACHT, LRR and PYD domains-containing protein 2 (Nucleotide-binding site protein 1) (PYRIN domain and NACHT domain-containing protein 1) (PYRIN-containing APAF1-like protein 2)	NALP2_HUMAN	Q9NX02	FALSE	0	-0.241127	0.239494	-0.00081672	0.906055	0.993972	FALSE	FALSE
GATD3A	23.1131	23.7987	24.2733	24.1319	24.0561	24.0717	23.5054	22.1636	23.0629	P0DPI2	GATD3A	Glutamine amidotransferase-like class 1 domain-containing protein 3A, mitochondrial	GAL3A_HUMAN	P0DPI2	TRUE	6	-1.5837	0.236168	-0.673766	0.840329	0.126843	FALSE	FALSE
AFM	32.2484	32.2576	32.3338	32.3799	32.3497	32.2084	32.4217	32.44	32.1647	P43652	AFM	Afamin (Alpha-albumin) (Alpha-Alb)	AFAM_HUMAN	P43652	FALSE	0	-0.243873	0.233475	-0.00519869	0.90502	0.961382	FALSE	FALSE
AHSG	32.0212	32.0863	32.281	32.2647	32.2268	32.0467	32.2625	32.191	32.153	P02765	AHSG	Alpha-2-HS-glycoprotein (Alpha-2-Z-globulin) (Ba-alpha-2-glycoprotein) (Fetuin-A) [Cleaved into: Alpha-2-HS-glycoprotein chain A; Alpha-2-HS-glycoprotein chain B]	FETUA_HUMAN	P02765	FALSE	0	-0.253443	0.228054	-0.0126945	0.903225	0.906724	FALSE	FALSE
GAPDH	31.2592	31.1	31.0561	31.2268	30.9271	31.5127	30.5657	30.7456	30.6728	P04406	GAPDH	Glyceraldehyde-3-phosphate dehydrogenase (GAPDH) (EC 1.2.1.12) (Peptidyl-cysteine S-nitrosylase GAPDH) (EC 2.6.99.-)	G3P_HUMAN	P04406	FALSE	0	-0.703774	0.224424	-0.239675	0.866676	0.269509	FALSE	FALSE
HP	36.0817	36.1734	36.3634	36.2524	36.3448	36.1165	36.1831	36.2803	36.269	P00738	HP	Haptoglobin (Zonulin) [Cleaved into: Haptoglobin alpha chain; Haptoglobin beta chain]	HPT_HUMAN	P00738	FALSE	0	-0.269194	0.207416	-0.0308891	0.89847	0.773801	FALSE	FALSE
PDIA3	30.2641	30.493	30.4505	30.2179	29.8155	30.1072	29.5098	30.1299	30.2285	P30101	PDIA3	Protein disulfide-isomerase A3 (EC 5.3.4.1) (58 kDa glucose-regulated protein) (58 kDa microsomal protein) (p58) (Disulfide isomerase ER-60) (Endoplasmic reticulum resident protein 57) (ER protein 57) (ERp57) (Endoplasmic reticulum resident protein 60) (ER protein 60) (ERp60)	PDIA3_HUMAN	P30101	FALSE	0	-0.711592	0.202896	-0.254348	0.86249	0.237016	FALSE	FALSE
BTD	26.2706	26.3762	25.9249	25.875	25.9314	25.6341	25.9287	25.5957	26.2302	P43251	BTD	Biotinidase (Biotinase) (EC 3.5.1.12)	BTD_HUMAN	P43251	FALSE	0	-0.641331	0.184393	-0.228469	0.8628	0.239254	FALSE	FALSE
TCL1A	26.3102	27.8599	26.5945	26.0714	26.3875	24.6513	26.4232	25.3588	26.3688	P56279	TCL1A	T-cell leukemia/lymphoma protein 1A (Oncogene TCL-1) (Oncogene TCL1) (Protein p14 TCL1)	TCL1A_HUMAN	P56279	TRUE	1	-2.04891	0.160572	-0.94417	0.823958	0.0845683	FALSE	FALSE
HSP90AA1	31.8529	32.031	31.9896	31.9972	31.9672	31.8713	31.8376	31.9843	31.9281	P07900	HSP90AA1	Heat shock protein HSP 90-alpha (EC 3.6.4.10) (Heat shock 86 kDa) (HSP 86) (HSP86) (Lipopolysaccharide-associated protein 2) (LAP-2) (LPS-associated protein 2) (Renal carcinoma antigen NY-REN-38)	HS90A_HUMAN	P07900	FALSE	0	-0.273608	0.149149	-0.0622291	0.886691	0.518363	FALSE	FALSE
RBP4	28.5563	28.8307	28.7147	28.7533	28.6272	28.7575	28.3911	28.5653	28.5808	Q5VY30	RBP4	Retinol-binding protein	Q5VY30_HUMAN	Q5VY30	FALSE	0	-0.383647	0.138017	-0.122815	0.871228	0.311039	FALSE	FALSE
GNPDA2	28.0672	28.4052	28.0265	27.9982	27.8166	27.6463	27.5491	28.2121	27.7803	Q8TDQ7	GNPDA2	Glucosamine-6-phosphate isomerase 2 (EC 3.5.99.6) (Glucosamine-6-phosphate deaminase 2) (GNPDA 2) (GlcN6P deaminase 2) (Glucosamine-6-phosphate isomerase SB52)	GNPI2_HUMAN	Q8TDQ7	FALSE	0	-0.666798	0.135217	-0.265791	0.850265	0.165981	FALSE	FALSE
DNMT1	25.3464	25.7904	26.1847	26.1131	25.9292	24.8855	25.1776	26.1384	25.22	P26358	DNMT1	DNA (cytosine-5)-methyltransferase 1 (Dnmt1) (EC 2.1.1.37) (CXXC-type zinc finger protein 9) (DNA methyltransferase HsaI) (DNA MTase HsaI) (M.HsaI) (MCMT)	DNMT1_HUMAN	P26358	TRUE	1	-1.1595	0.124765	-0.517368	0.831245	0.100734	FALSE	FALSE
NLRP4	28.5487	28.6378	28.4304	28.2882	28.3666	28.2669	28.4634	28.3648	27.9551	Q96MN2	NLRP4	NACHT, LRR and PYD domains-containing protein 4 (Cancer/testis antigen 58) (CT58) (PAAD and NACHT-containing protein 2) (PAN2) (PYRIN and NACHT-containing protein 2) (PYRIN-containing APAF1-like protein 4) (PYPAF4) (Ribonuclease inhibitor 2)	NALP4_HUMAN	Q96MN2	FALSE	0	-0.507066	0.123479	-0.191793	0.856708	0.199557	FALSE	FALSE
UCHL1	30.9022	31.0448	30.8494	30.8401	31.208	30.5126	30.8625	30.8292	30.9153	P09936	UCHL1	Ubiquitin carboxyl-terminal hydrolase isozyme L1 (UCH-L1) (EC 3.4.19.12) (Neuron cytoplasmic protein 9.5) (PGP 9.5) (PGP9.5) (Ubiquitin thioesterase L1)	UCHL1_HUMAN	P09936	FALSE	0	-0.492117	0.114128	-0.188994	0.854958	0.189667	FALSE	FALSE
KNG1	29.3671	29.3831	29.2968	29.3736	29.2052	29.2634	29.2768	29.2176	29.1347	P01042	KNG1	Kininogen-1 (Alpha-2-thiol proteinase inhibitor) (Fitzgerald factor) (High molecular weight kininogen) (HMWK) (Williams-Fitzgerald-Flaujeac factor) [Cleaved into: Kininogen-1 heavy chain; T-kinin (Ile-Ser-Bradykinin); Bradykinin (Kallidin I); Lysyl-bradykinin (Kallidin II); Kininogen-1 light chain; Low molecular weight growth-promoting factor]	KNG1_HUMAN	P01042	FALSE	0	-0.316052	0.111975	-0.102038	0.87065	0.305366	FALSE	FALSE
USP5	24.5273	24.9699	25.4406	25.3799	24.1247	24.508	24.1797	24.5008	24.2107	P45974	USP5	Ubiquitin carboxyl-terminal hydrolase 5 (EC 3.4.19.12) (Deubiquitinating enzyme 5) (Isopeptidase T) (Ubiquitin thioesterase 5) (Ubiquitin-specific-processing protease 5)	UBP5_HUMAN	P45974	FALSE	0	-1.18892	0.111559	-0.53868	0.827913	0.0928916	FALSE	FALSE
TTLL12	25.3087	24.7895	25.2273	24.021	24.9685	24.8916	23.7182	24.3917	23.7117	Q14166	TTLL12	Tubulin--tyrosine ligase-like protein 12 (Inactive tubulin--tyrosine ligase-like protein 12)	TTL12_HUMAN	Q14166	TRUE	2	-1.46909	0.0996426	-0.684725	0.821123	0.0791835	FALSE	FALSE
HSP90B1	31.1449	31.3524	31.2077	31.3255	31.1761	31.1629	31.0629	31.1546	31.0581	P14625	HSP90B1	Endoplasmin (94 kDa glucose-regulated protein) (GRP-94) (Heat shock protein 90 kDa beta member 1) (Tumor rejection antigen 1) (gp96 homolog)	ENPL_HUMAN	P14625	FALSE	0	-0.351475	0.0881312	-0.131672	0.857767	0.205844	FALSE	FALSE
ACTG1	32.7554	32.7155	32.7016	32.7508	32.8749	32.7402	32.6312	32.6309	32.4943	P63261	ACTG1	Actin, cytoplasmic 2 (Gamma-actin) [Cleaved into: Actin, cytoplasmic 2, N-terminally processed]	ACTG_HUMAN	P63261	FALSE	0	-0.3587	0.0876848	-0.135508	0.856846	0.200364	FALSE	FALSE
NLRP9	29.6641	29.8153	29.7771	29.864	29.6912	29.5701	29.643	29.6037	29.6284	Q7RTR0	NLRP9	NACHT, LRR and PYD domains-containing protein 9 (Nucleotide-binding oligomerization domain protein 6) (PYRIN and NACHT-containing protein 12)	NLRP9_HUMAN	Q7RTR0	FALSE	0	-0.362474	0.0604107	-0.151032	0.84378	0.138975	FALSE	FALSE
GFUS	24.6884	24.6293	24.6856	24.8223	24.6482	23.7946	22.7864	25.2526	22.551	Q13630	GFUS	GDP-L-fucose synthase (EC 1.1.1.271) (GDP-4-keto-6-deoxy-D-mannose-3,5-epimerase-4-reductase) (Protein FX) (Red cell NADP(H)-binding protein) (Short-chain dehydrogenase/reductase family 4E member 1)	FCL_HUMAN	Q13630	TRUE	3	-2.25134	0.0540857	-1.09863	0.807986	0.0592832	FALSE	FALSE
TLE6	30.716	30.7862	30.8841	30.8763	30.7946	30.4621	30.6434	30.6181	30.749	Q9H808	TLE6	Transducin-like enhancer protein 6	TLE6_HUMAN	Q9H808	FALSE	0	-0.424304	0.0377443	-0.19328	0.826691	0.0902119	FALSE	FALSE
MVP	32.6592	32.6864	32.8339	32.6991	32.6831	32.503	32.5771	32.5834	32.4912	Q14764	MVP	Major vault protein (MVP) (Lung resistance-related protein)	MVP_HUMAN	Q14764	FALSE	0	-0.381828	0.0345212	-0.173653	0.827058	0.091006	FALSE	FALSE
HSPA1B	28.0089	28.0826	28.3492	28.7052	27.9233	27.5799	27.3426	28.2931	27.5994	P0DMV9	HSPA1B	Heat shock 70 kDa protein 1B (Heat shock 70 kDa protein 2) (HSP70-2) (HSP70.2)	HS71B_HUMAN	P0DMV9	FALSE	0	-1.05186	0.0316472	-0.510104	0.809947	0.061805	FALSE	FALSE
ST13	26.7054	26.2912	26.0458	26.7489	26.4801	25.2787	26.1652	26.1254	26.1614	P50502	ST13	Hsc70-interacting protein (Hip) (Aging-associated protein 2) (Progesterone receptor-associated p48 protein) (Protein FAM10A1) (Putative tumor suppressor ST13) (Renal carcinoma antigen NY-REN-33) (Suppression of tumorigenicity 13 protein)	F10A1_HUMAN	P50502	TRUE	1	-1.06538	0.022184	-0.521596	0.806931	0.0579812	FALSE	FALSE
KHDC3L	28.6344	28.4772	28.2199	28.262	28.4614	28.27	28.0417	28.2125	28.0163	Q587J8	KHDC3L	KH domain-containing protein 3 (ES cell-associated transcript 1 protein) (KHDC3-like protein)	KHDC3_HUMAN	Q587J8	FALSE	0	-0.562233	0.0105835	-0.275825	0.806265	0.0571785	FALSE	FALSE
LGALS1	26.5074	26.8454	27.1484	23.1383	23.8825	24.3011	23.5871	22.9662	22.8796	P09382	LGALS1	Galectin-1 (Gal-1) (14 kDa laminin-binding protein) (HLBP14) (14 kDa lectin) (Beta-galactoside-binding lectin L-14-I) (Galaptin) (HBL) (HPL) (Lactose-binding lectin 1) (Lectin galactoside-binding soluble 1) (Putative MAPK-activating protein PM12) (S-Lac lectin 1)	LEG1_HUMAN	P09382	TRUE	6	-4.14582	0.00400155	-2.07091	0.800059	0.0503515	FALSE	FALSE
UGP2	26.2401	26.375	26.1542	25.6862	25.8688	25.5455	25.8723	25.7593	25.555	Q16851	UGP2	UTP--glucose-1-phosphate uridylyltransferase (EC 2.7.7.9) (UDP-glucose pyrophosphorylase) (UDPGP) (UGPase)	UGPA_HUMAN	Q16851	FALSE	0	-0.766056	0.00241136	-0.381822	0.800843	0.051153	FALSE	FALSE
FH	29.3363	29.3408	29.4037	29.2284	29.1366	29.1651	29.1111	28.999	28.625	P07954	FH	Fumarate hydratase, mitochondrial (Fumarase) (HsFH) (EC 4.2.1.2)	FUMH_HUMAN	P07954	FALSE	0	-0.628883	0.000720986	-0.314081	0.800125	0.0504178	FALSE	FALSE
ITGB4	22.8912	27.3621	27.4626	27.7644	23.0191	23.5599	22.6601	22.1605	23.3692	P16144	ITGB4	Integrin beta-4 (GP150) (CD antigen CD104)	ITB4_HUMAN	P16144	TRUE	6	-5.50995	-0.0149416	-2.76245	0.798722	0.0490218	FALSE	FALSE
HSPA5	31.1341	30.9831	31.0357	31.1438	31.1538	30.8553	30.8586	30.907	30.8239	P11021	HSPA5	Endoplasmic reticulum chaperone BiP (EC 3.6.4.10) (78 kDa glucose-regulated protein) (GRP-78) (Binding-immunoglobulin protein) (BiP) (Heat shock protein 70 family protein 5) (HSP70 family protein 5) (Heat shock protein family A member 5) (Immunoglobulin heavy chain-binding protein)	BIP_HUMAN	P11021	FALSE	0	-0.437408	-0.0203698	-0.228889	0.781	0.0350582	FALSE	FALSE
IDH3A	27.1394	26.6823	26.6063	27.0034	26.7862	23.9985	23.9496	26.8163	26.5532	P50213	IDH3A	Isocitrate dehydrogenase [NAD] subunit alpha, mitochondrial (EC 1.1.1.41) (Isocitric dehydrogenase subunit alpha) (NAD(+)-specific ICDH subunit alpha)	IDH3A_HUMAN	P50213	TRUE	2	-2.9935	-0.0347231	-1.51411	0.795401	0.0459121	FALSE	FALSE
PADI6	32.0632	32.1445	32.1027	32.2365	32.0539	31.964	31.807	31.7963	31.8341	Q6TGC4	PADI6	Protein-arginine deiminase type-6 (EC 3.5.3.15) (Peptidyl arginine deiminase-like protein) (Peptidylarginine deiminase VI) (hPADVI) (Protein-arginine deiminase type VI)	PADI6_HUMAN	Q6TGC4	FALSE	0	-0.487169	-0.0524833	-0.269826	0.749513	0.0208443	FALSE	FALSE
HSPB1	27.6608	28.0883	27.9574	27.7754	27.5151	27.455	26.6158	27.5159	27.3777	P04792	HSPB1	Heat shock protein beta-1 (HspB1) (28 kDa heat shock protein) (Estrogen-regulated 24 kDa protein) (Heat shock 27 kDa protein) (HSP 27) (Stress-responsive protein 27) (SRP27)	HSPB1_HUMAN	P04792	FALSE	0	-1.05421	-0.0623629	-0.558289	0.775236	0.0316632	FALSE	FALSE
OAT	28.9527	28.9922	29.0459	28.8779	28.8695	28.674	28.604	28.8153	28.4525	P04181	OAT	Ornithine aminotransferase, mitochondrial (EC 2.6.1.13) (Ornithine delta-aminotransferase) (Ornithine--oxo-acid aminotransferase) [Cleaved into: Ornithine aminotransferase, hepatic form; Ornithine aminotransferase, renal form]	OAT_HUMAN	P04181	FALSE	0	-0.559589	-0.0628419	-0.311215	0.746769	0.0199981	FALSE	FALSE
WEE2	27.7702	27.3936	27.8668	27.8843	27.867	26.6684	27.4911	27.1977	27.4705	P0C1S8	WEE2	Wee1-like protein kinase 2 (EC 2.7.10.2) (Wee1-like protein kinase 1B) (Wee1B kinase)	WEE2_HUMAN	P0C1S8	FALSE	0	-1.00755	-0.0913232	-0.549436	0.759251	0.0242598	FALSE	FALSE
ALB	40.6658	40.8224	40.8769	40.8388	41.0165	40.362	40.5217	40.6001	40.4857	P02768	ALB	Albumin	ALBU_HUMAN	P02768	FALSE	0	-0.601012	-0.10237	-0.351691	0.705861	0.0114243	FALSE	FALSE
CCT5	25.183	26.9734	25.7778	25.7543	25.2458	25.0474	24.486	24.9811	24.8867	P48643	CCT5	T-complex protein 1 subunit epsilon (TCP-1-epsilon) (CCT-epsilon)	TCPE_HUMAN	P48643	FALSE	0	-1.75908	-0.114062	-0.936573	0.772521	0.0302135	FALSE	FALSE
ERN1	25.7168	25.928	25.8136	26.0102	25.7787	23.9973	25.3015	25.4949	25.3876	O75460	ERN1	Serine/threonine-protein kinase/endoribonuclease IRE1 (Endoplasmic reticulum-to-nucleus signaling 1) (Inositol-requiring protein 1) (hIRE1p) (Ire1-alpha) (IRE1a) [Includes: Serine/threonine-protein kinase (EC 2.7.11.1); Endoribonuclease (EC 3.1.26.-)]	ERN1_HUMAN	O75460	TRUE	1	-1.49182	-0.116511	-0.804163	0.765903	0.0270289	FALSE	FALSE
TSN	23.9816	24.3389	24.5626	24.1193	23.661	24.273	23.0096	22.5874	22.986	E9PGT1	TSN	Component 3 of promoter of RISC (Translin)	E9PGT1_HUMAN	E9PGT1	TRUE	5	-1.71023	-0.12712	-0.918674	0.767827	0.0279073	FALSE	FALSE
GDI2	26.7434	26.874	25.7427	25.764	25.1942	24.9983	25.5182	24.1533	25.2239	P50395	GDI2	Rab GDP dissociation inhibitor beta (Rab GDI beta) (Guanosine diphosphate dissociation inhibitor 2) (GDI-2)	GDIB_HUMAN	P50395	FALSE	0	-2.04733	-0.133108	-1.09022	0.772437	0.03017	FALSE	FALSE
TUBB8	28.5045	28.4179	28.5218	28.5571	28.3819	27.8788	28.2503	28.1678	28.0493	Q3ZCM7	TUBB8	Tubulin beta-8 chain (Tubulin beta 8 class VIII)	TBB8_HUMAN	Q3ZCM7	FALSE	0	-0.643402	-0.136775	-0.390088	0.667311	0.00729127	FALSE	FALSE
CKM	26.4336	26.2119	26.0051	25.9694	25.9415	24.2912	25.5784	25.7733	25.4902	P06732	CKM	Creatine kinase M-type (EC 2.7.3.2) (Creatine kinase M chain) (Creatine phosphokinase M-type) (CPK-M) (M-CK)	KCRM_HUMAN	P06732	TRUE	1	-1.51446	-0.143591	-0.829024	0.756946	0.0233882	FALSE	FALSE
AURKA	25.2163	25.6111	25.1741	24.8419	24.8946	24.5199	23.2229	22.802	25.1361	O14965	AURKA	Aurora kinase A (EC 2.7.11.1) (Aurora 2) (Aurora/IPL1-related kinase 1) (ARK-1) (Aurora-related kinase 1) (hARK1) (Breast tumor-amplified kinase) (Serine/threonine-protein kinase 15) (Serine/threonine-protein kinase 6) (Serine/threonine-protein kinase aurora-A)	AURKA_HUMAN	O14965	TRUE	3	-2.30347	-0.151242	-1.22736	0.772125	0.0300095	FALSE	FALSE
SERPINA1	27.5305	27.4696	27.8137	27.294	27.8978	27.1183	27.1556	26.9394	27.206	P01009	SERPINA1	Alpha-1-antitrypsin (Alpha-1 protease inhibitor) (Alpha-1-antiproteinase) (Serpin A1) [Cleaved into: Short peptide from AAT (SPAAT)]	A1AT_HUMAN	P01009	FALSE	0	-0.840177	-0.15244	-0.496309	0.696542	0.0101877	FALSE	FALSE
HSPA4	26.5284	26.693	27.4109	27.58	26.8318	26.7321	26.2682	25.9757	25.9418	P34932	HSPA4	Heat shock 70 kDa protein 4 (HSP70RY) (Heat shock 70-related protein APG-2)	HSP74_HUMAN	P34932	FALSE	0	-1.40466	-0.154023	-0.779341	0.748367	0.0204852	FALSE	FALSE
PDIA4	30.4087	30.2178	29.9768	30.454	30.2853	29.6924	29.9897	29.7639	29.6711	P13667	PDIA4	Protein disulfide-isomerase A4 (EC 5.3.4.1) (Endoplasmic reticulum resident protein 70) (ER protein 70) (ERp70) (Endoplasmic reticulum resident protein 72) (ER protein 72) (ERp-72) (ERp72)	PDIA4_HUMAN	P13667	FALSE	0	-0.796304	-0.182163	-0.489234	0.6501	0.00607919	FALSE	FALSE
ETFA	27.0009	27.0429	26.8704	26.6144	26.6202	25.7157	26.1544	26.5066	26.4109	P13804	ETFA	Electron transfer flavoprotein subunit alpha, mitochondrial (Alpha-ETF)	ETFA_HUMAN	P13804	FALSE	0	-1.06839	-0.197345	-0.632866	0.69369	0.00984472	FALSE	FALSE
CKMT2	27.3288	23.3378	26.4957	26.5862	26.7348	24.2061	22.3221	22.928	25.5399	P17540	CKMT2	Creatine kinase S-type, mitochondrial (EC 2.7.3.2) (Basic-type mitochondrial creatine kinase) (Mib-CK) (Sarcomeric mitochondrial creatine kinase) (S-MtCK)	KCRS_HUMAN	P17540	TRUE	4	-4.49146	-0.203814	-2.34763	0.781528	0.0353931	FALSE	FALSE
APMAP	25.3938	25.7695	26.0567	26.0432	25.9695	26.469	23.702	21.9354	23.3067	Q9HDC9	APMAP	Adipocyte plasma membrane-associated protein (Protein BSCv)	APMAP_HUMAN	Q9HDC9	TRUE	3	-3.78258	-0.203935	-1.99326	0.777677	0.0330455	FALSE	FALSE
TXNDC17	26.9468	26.6871	26.7877	26.8656	26.7917	26.4172	26.3228	26.3503	26.4434	Q9BRA2	TXNDC17	Thioredoxin domain-containing protein 17 (14 kDa thioredoxin-related protein) (TRP14) (Protein 42-9-9) (Thioredoxin-like protein 5)	TXD17_HUMAN	Q9BRA2	FALSE	0	-0.654257	-0.210465	-0.432361	0.517029	0.00190791	FALSE	FALSE
TXNDC5	25.4172	23.973	23.4698	25.1819	25.151	24.5496	23.0189	22.2243	22.5959	Q8NBS9	TXNDC5	Thioredoxin domain-containing protein 5 (Endoplasmic reticulum resident protein 46) (ER protein 46) (ERp46) (Thioredoxin-like protein p46)	TXND5_HUMAN	Q8NBS9	TRUE	6	-2.87118	-0.211698	-1.54144	0.768129	0.0280483	FALSE	FALSE
ADSL	26.6661	24.6983	27.0177	26.3592	26.8808	23.8748	24.6647	25.8691	24.9012	P30566	ADSL	Adenylosuccinate lyase (ADSL) (ASL) (EC 4.3.2.2) (Adenylosuccinase) (ASase)	PUR8_HUMAN	P30566	TRUE	1	-2.76942	-0.224449	-1.49694	0.764376	0.0263577	FALSE	FALSE
ACTN4	27.531	27.7707	27.2767	27.3583	27.2515	26.9585	26.854	26.8624	26.9638	O43707	ACTN4	Alpha-actinin-4 (Non-muscle alpha-actinin 4)	ACTN4_HUMAN	O43707	FALSE	0	-0.831022	-0.224904	-0.527963	0.597997	0.0036975	FALSE	FALSE
PLIN3	27.1513	27.5042	27.1228	27.9442	27.3159	25.9591	26.7786	23.0491	26.4069	O60664	PLIN3	Perilipin-3 (47 kDa mannose 6-phosphate receptor-binding protein) (47 kDa MPR-binding protein) (Cargo selection protein TIP47) (Mannose-6-phosphate receptor-binding protein 1) (Placental protein 17) (PP17)	PLIN3_HUMAN	O60664	TRUE	1	-3.47931	-0.239229	-1.85927	0.770609	0.0292447	FALSE	FALSE
ATP2A2	28.8091	27.8827	28.3727	28.5245	28.4474	27.0542	27.9348	27.8935	27.564	P16615	ATP2A2	Sarcoplasmic/endoplasmic reticulum calcium ATPase 2 (SERCA2) (SR Ca(2+)-ATPase 2) (EC 7.2.2.10) (Calcium pump 2) (Calcium-transporting ATPase sarcoplasmic reticulum type, slow twitch skeletal muscle isoform) (Endoplasmic reticulum class 1/2 Ca(2+) ATPase)	AT2A2_HUMAN	P16615	FALSE	0	-1.34846	-0.242881	-0.795671	0.697679	0.0103288	FALSE	FALSE
ACO2	28.3883	27.4395	27.9321	27.6931	28.187	27.2299	27.3498	27.1939	26.7913	Q99798	ACO2	Aconitate hydratase, mitochondrial (Aconitase) (EC 4.2.1.3) (Citrate hydro-lyase)	ACON_HUMAN	Q99798	FALSE	0	-1.2854	-0.288163	-0.786783	0.655124	0.00640386	FALSE	FALSE
A1BG	32.8774	33.0766	33.0227	33.1273	33.0273	32.3918	32.4562	32.5581	32.6	P04217	A1BG	Alpha-1B-glycoprotein (Alpha-1-B glycoprotein)	A1BG_HUMAN	P04217	FALSE	0	-0.755906	-0.293553	-0.524729	0.379195	0.000726733	FALSE	FALSE
AKR1B1	31.4705	31.6662	31.5843	31.4769	31.4092	30.8427	31.1329	31.0616	30.8221	P15121	AKR1B1	Aldo-keto reductase family 1 member B1 (EC 1.1.1.300) (EC 1.1.1.372) (EC 1.1.1.54) (Aldehyde reductase) (Aldose reductase) (AR) (EC 1.1.1.21)	ALDR_HUMAN	P15121	FALSE	0	-0.818399	-0.294869	-0.556634	0.441467	0.00110707	FALSE	FALSE
PKM	31.1116	31.1378	30.4834	30.4834	30.6071	30.6093	29.3809	29.415	29.6767	P14618	PKM	Pyruvate kinase PKM (EC 2.7.1.40) (Cytosolic thyroid hormone-binding protein) (CTHBP) (Opa-interacting protein 3) (OIP-3) (Pyruvate kinase 2/3) (Pyruvate kinase muscle isozyme) (Thyroid hormone-binding protein 1) (THBP1) (Tumor M2-PK) (p58)	KPYM_HUMAN	P14618	FALSE	0	-1.65961	-0.328767	-0.994186	0.681504	0.0085395	FALSE	FALSE
GYG1	28.1592	27.907	28.182	28.1871	27.8531	27.2454	27.5718	27.4513	27.4188	P46976	GYG1	Glycogenin-1 (GN-1) (GN1) (EC 2.4.1.186)	GLYG_HUMAN	P46976	FALSE	0	-0.921734	-0.349942	-0.635838	0.399079	0.000829951	FALSE	FALSE
ACAA1	25.0594	25.5188	25.3611	25.6867	25.2235	24.8577	23.7913	22.5855	24.6939	P09110	ACAA1	3-ketoacyl-CoA thiolase, peroxisomal (EC 2.3.1.16) (Acetyl-CoA C-myristoyltransferase) (EC 2.3.1.155) (Acetyl-CoA acyltransferase) (EC 2.3.1.9) (Beta-ketothiolase) (Peroxisomal 3-oxoacyl-CoA thiolase)	THIK_HUMAN	P09110	TRUE	2	-2.40256	-0.373047	-1.3878	0.717665	0.0132921	FALSE	FALSE
AK1	25.6247	25.1931	25.5653	25.2725	23.6097	23.7188	22.8776	22.4379	24.6139	Q5T9B7	AK1	Adenylate kinase isoenzyme 1 (AK 1) (EC 2.7.4.3) (EC 2.7.4.6) (ATP-AMP transphosphorylase 1) (ATP:AMP phosphotransferase) (Adenylate monophosphate kinase) (Myokinase)	Q5T9B7_HUMAN	Q5T9B7	TRUE	4	-2.90638	-0.375668	-1.64102	0.736029	0.0170909	FALSE	FALSE
APOC3	25.8644	25.1923	25.6332	25.8866	25.6984	24.2161	25.7535	22.273	22.7331	P02656	APOC3	Apolipoprotein C-III (Apo-CIII) (ApoC-III) (Apolipoprotein C3)	APOC3_HUMAN	P02656	TRUE	3	-3.40742	-0.414661	-1.91104	0.740931	0.0183432	FALSE	FALSE
ETFB	26.04	25.3041	25.6256	25.7934	25.85	24.3909	25.1482	24.9169	24.922	P38117	ETFB	Electron transfer flavoprotein subunit beta (Beta-ETF)	ETFB_HUMAN	P38117	TRUE	1	-1.33712	-0.419078	-0.878098	0.531575	0.00213293	FALSE	FALSE
DES	25.435	25.1041	25.4144	25.4579	23.6588	24.3039	23.9387	22.7713	22.6411	P17661	DES	Desmin	DESM_HUMAN	P17661	TRUE	5	-2.74097	-0.459531	-1.60025	0.708027	0.0117398	FALSE	FALSE
TTR	32.3851	32.4637	32.434	32.5556	32.5594	31.9829	31.4838	31.7283	31.5128	P02766	TTR	Transthyretin (ATTR) (Prealbumin) (TBPA)	TTHY_HUMAN	P02766	FALSE	0	-1.09938	-0.505787	-0.802581	0.2062	0.000222254	FALSE	FALSE
MYH6	32.4798	31.7616	31.7501	31.847	31.8774	30.8027	30.9736	31.1556	31.0652	P13533	MYH6	Myosin-6 (Myosin heavy chain 6) (Myosin heavy chain, cardiac muscle alpha isoform) (MyHC-alpha)	MYH6_HUMAN	P13533	FALSE	0	-1.34485	-0.542999	-0.943925	0.342852	0.000571072	FALSE	FALSE
NLRP13	29.8162	30.0341	30.1199	29.9116	29.9011	28.8835	29.0489	29.208	29.279	A0A0C4DGQ4	NLRP13	NACHT, LRR and PYD domains-containing protein 13	A0A0C4DGQ4_HUMAN	A0A0C4DGQ4	FALSE	0	-1.13209	-0.57131	-0.851701	0.110951	9.74e-05	FALSE	FALSE
GRHPR	27.3145	27.4082	26.9457	27.1205	26.9366	26.2192	26.2662	26.3483	26.2511	Q9UBQ7	GRHPR	Glyoxylate reductase/hydroxypyruvate reductase (EC 1.1.1.79) (EC 1.1.1.81)	GRHPR_HUMAN	Q9UBQ7	FALSE	0	-1.17398	-0.573831	-0.873905	0.142125	0.000131725	FALSE	FALSE
NDUFS1	26.0814	25.6061	25.5363	25.6812	25.6895	24.5412	25.1766	22.174	23.5319	P28331	NDUFS1	NADH-ubiquinone oxidoreductase 75 kDa subunit, mitochondrial (EC 7.1.1.2) (Complex I-75kD) (CI-75kD)	NDUS1_HUMAN	P28331	TRUE	3	-3.10727	-0.618665	-1.86297	0.680556	0.0084477	FALSE	FALSE
ATP5F1A	30.9244	30.479	30.4011	30.8188	30.745	29.5734	29.7717	29.7901	29.762	P25705	ATP5F1A	ATP synthase subunit alpha, mitochondrial (ATP synthase F1 subunit alpha)	ATPA_HUMAN	P25705	FALSE	0	-1.26835	-0.630456	-0.949404	0.12541	0.000112655	FALSE	FALSE
HBA1	28.0915	28.0716	28.1047	28.0604	27.8291	27.0862	27.0202	27.1726	27.0579	P69905	HBA1;	Hemoglobin subunit alpha (Alpha-globin) (Hemoglobin alpha chain)	HBA_HUMAN	P69905	FALSE	0	-1.1803	-0.714178	-0.947241	0.0109455	1.11e-05	FALSE	FALSE
TUBA4A	26.3584	26.4728	26.7672	26.5836	26.7967	25.7106	25.2278	25.6532	25.5698	P68366	TUBA4A	Tubulin alpha-4A chain (Alpha-tubulin 1) (Testis-specific alpha-tubulin) (Tubulin H2-alpha) (Tubulin alpha-1 chain)	TBA4A_HUMAN	P68366	FALSE	0	-1.39576	-0.715044	-1.0554	0.0972731	8.39e-05	FALSE	FALSE
OGDH	27.1108	26.3777	26.2591	27.4223	27.367	24.2873	22.9814	25.5071	26.0263	Q02218	OGDH	2-oxoglutarate dehydrogenase, mitochondrial (EC 1.2.4.2) (2-oxoglutarate dehydrogenase complex component E1) (OGDC-E1) (Alpha-ketoglutarate dehydrogenase)	ODO1_HUMAN	Q02218	TRUE	2	-3.60439	-0.809329	-2.20686	0.654735	0.00637791	FALSE	FALSE
PITRM1	25.2298	25.0769	25.4311	25.1917	25.0469	23.9432	23.2011	22.2641	24.4623	Q5JRX3	PITRM1	Presequence protease, mitochondrial (hPreP) (EC 3.4.24.-) (Pitrilysin metalloproteinase 1) (Metalloprotease 1) (hMP1)	PREP_HUMAN	Q5JRX3	TRUE	3	-2.64342	-0.811787	-1.7276	0.542313	0.00232007	FALSE	FALSE
MYH7	29.0689	28.7412	28.5041	28.8296	28.8947	27.6542	27.5362	27.761	27.6629	P12883	MYH7	Myosin-7 (Myosin heavy chain 7) (Myosin heavy chain slow isoform) (MyHC-slow) (Myosin heavy chain, cardiac muscle beta isoform) (MyHC-beta)	MYH7_HUMAN	P12883	FALSE	0	-1.45775	-0.850566	-1.15416	0.0204913	1.85e-05	TRUE	TRUE
MYL3	28.8607	28.206	28.4947	28.6348	28.7193	26.6499	27.3345	27.4868	27.4223	P08590	MYL3	Myosin light chain 3 (Cardiac myosin light chain 1) (CMLC1) (Myosin light chain 1, slow-twitch muscle B/ventricular isoform) (MLC1SB) (Ventricular myosin alkali light chain) (Ventricular myosin light chain 1) (VLCl) (Ventricular/slow twitch myosin alkali light chain) (MLC-lV/sb)	MYL3_HUMAN	P08590	FALSE	0	-1.84363	-0.875765	-1.3597	0.171824	0.000169899	FALSE	FALSE
PGK1	29.8251	29.7738	29.4436	29.8276	29.7939	28.6467	28.3157	28.7533	28.3427	P00558	PGK1	Phosphoglycerate kinase 1 (EC 2.7.2.3) (Cell migration-inducing gene 10 protein) (Primer recognition protein 2) (PRP 2)	PGK1_HUMAN	P00558	FALSE	0	-1.5451	-0.89127	-1.21819	0.024232	2.15e-05	TRUE	TRUE
CCT6A	26.3312	26.8231	23.9104	25.9566	26.2099	24.3638	23.5018	22.6757	23.5313	P40227	CCT6A	T-complex protein 1 subunit zeta (TCP-1-zeta) (Acute morphine dependence-related protein 2) (CCT-zeta-1) (HTR3) (Tcp20)	TCPZ_HUMAN	P40227	TRUE	5	-3.70041	-0.955787	-2.3281	0.614579	0.00429875	FALSE	FALSE
UHRF1	27.827	27.9459	27.7636	27.9028	27.7993	24.6538	25.8198	26.87	26.3995	Q96T88	UHRF1	E3 ubiquitin-protein ligase UHRF1 (EC 2.3.2.27) (Inverted CCAAT box-binding protein of 90 kDa) (Nuclear protein 95) (Nuclear zinc finger protein Np95) (HuNp95) (hNp95) (RING finger protein 106) (RING-type E3 ubiquitin transferase UHRF1) (Transcription factor ICBP90) (Ubiquitin-like PHD and RING finger domain-containing protein 1) (hUHRF1) (Ubiquitin-like-containing PHD and RING finger domains pro…	UHRF1_HUMAN	Q96T88	TRUE	1	-2.81831	-1.00555	-1.91193	0.448837	0.00116507	FALSE	FALSE
HINT1	26.6901	26.6633	27.2758	27.0084	27.5304	25.4429	25.3176	25.4723	25.4704	P49773	HINT1	Histidine triad nucleotide-binding protein 1 (EC 3.-.-.-) (Adenosine 5'-monophosphoramidase) (Protein kinase C inhibitor 1) (Protein kinase C-interacting protein 1) (PKCI-1)	HINT1_HUMAN	P49773	FALSE	0	-2.05472	-1.16077	-1.60775	0.0315797	2.81e-05	TRUE	TRUE
IDH2	27.0973	27.646	27.4455	27.6611	26.8781	24.5368	23.498	25.9026	25.7254	P48735	IDH2	Isocitrate dehydrogenase [NADP], mitochondrial (IDH) (EC 1.1.1.42) (ICD-M) (IDP) (NADP(+)-specific ICDH) (Oxalosuccinate decarboxylase)	IDHP_HUMAN	P48735	TRUE	1	-3.54618	-1.31353	-2.42985	0.419678	0.000953685	FALSE	FALSE
ACAT1	26.8153	27.2948	26.6302	26.863	26.3766	23.8917	24.9309	25.4526	23.5279	P24752	ACAT1	Acetyl-CoA acetyltransferase, mitochondrial (EC 2.3.1.9) (Acetoacetyl-CoA thiolase) (T2)	THIL_HUMAN	P24752	TRUE	2	-3.26529	-1.42512	-2.34521	0.263188	0.000334378	FALSE	FALSE
TPM4	28.6193	28.1339	28.2446	28.4331	27.9793	26.4824	26.5388	26.6683	25.8963	P67936	TPM4	Tropomyosin alpha-4 chain (TM30p1) (Tropomyosin-4)	TPM4_HUMAN	P67936	FALSE	0	-2.34073	-1.43051	-1.88562	0.00905088	9.59e-06	TRUE	TRUE
ACTL8	27.4116	28.5172	28.4004	27.8755	27.1981	24.9597	23.9021	26.3329	25.3353	Q9H568	ACTL8	Actin-like protein 8 (Cancer/testis antigen 57) (CT57)	ACTL8_HUMAN	Q9H568	FALSE	0	-3.88006	-1.61603	-2.74804	0.312056	0.000465438	FALSE	FALSE
TPM1.1	28.966	28.4626	28.7155	28.3909	28.2011	25.0491	26.6942	26.2794	26.2118	Q6ZN40	TPM1	Tropomyosin 1 (Alpha), isoform CRA_f (Tropomyosin alpha-1 chain) (cDNA FLJ16459 fis, clone BRCAN2002473, moderately similar to Tropomyosin, fibroblast isoform 2)	Q6ZN40_HUMAN	Q6ZN40	TRUE	1	-3.23773	-1.73947	-2.4886	0.0595215	5.07e-05	FALSE	FALSE
MYBPC3	27.1179	26.3511	26.2404	26.6292	27.07	24.7318	23.2936	23.0795	24.726	A8MXZ9	MYBPC3	Myosin-binding protein C, cardiac-type	A8MXZ9_HUMAN	A8MXZ9	TRUE	3	-3.67357	-1.77442	-2.724	0.154301	0.000146671	FALSE	FALSE
PDCD5	25.7872	26.2952	25.7612	25.6204	25.0541	23.6875	22.981	22.7877	23.4744	O14737	PDCD5	Programmed cell death protein 5 (TF-1 cell apoptosis-related protein 19) (Protein TFAR19)	PDCD5_HUMAN	O14737	TRUE	4	-3.11083	-1.83113	-2.47098	0.0179311	1.64e-05	TRUE	TRUE
THBS1	26.7448	25.8537	26.5122	26.9567	25.6626	23.54	23.4207	23.6767	24.3213	P07996	THBS1	Thrombospondin-1 (Glycoprotein G)	TSP1_HUMAN	P07996	TRUE	3	-3.33675	-1.87586	-2.60631	0.0333621	2.98e-05	TRUE	TRUE
ACTN2	26.8604	26.4263	26.761	27.0792	27.1206	24.599	23.4206	22.2	23.0822	P35609	ACTN2	Alpha-actinin-2 (Alpha-actinin skeletal muscle isoform 2) (F-actin cross-linking protein)	ACTN2_HUMAN	P35609	TRUE	4	-4.50603	-2.54206	-3.52405	0.0320845	2.85e-05	TRUE	TRUE

## Sheet: Table S7
Table S7. Processes enriched in DAPs in M2 and blastocysts
Cluster	ID	Description	GeneRatio	BgRatio	pvalue	p.adjust	qvalue	geneID	Count
BLST	GO:0034774	secretory granule lumen	22/115	322/19594	1.54005e-17	2.10814e-15	1.69431e-15	CCT2/CCT8/CTSG/EEF1A1/EEF2/FTL/GPI/GSN/GSTP1/GYG1/HSP90AB1/HSPA8/LCN2/LTF/LYZ/MPO/MVP/PPIA/S100A8/S100A9/TUBB4B/VCP	22
BLST	GO:0060205	cytoplasmic vesicle lumen	22/115	325/19594	1.87561e-17	2.10814e-15	1.69431e-15	CCT2/CCT8/CTSG/EEF1A1/EEF2/FTL/GPI/GSN/GSTP1/GYG1/HSP90AB1/HSPA8/LCN2/LTF/LYZ/MPO/MVP/PPIA/S100A8/S100A9/TUBB4B/VCP	22
BLST	GO:0031983	vesicle lumen	22/115	327/19594	2.13663e-17	2.10814e-15	1.69431e-15	CCT2/CCT8/CTSG/EEF1A1/EEF2/FTL/GPI/GSN/GSTP1/GYG1/HSP90AB1/HSPA8/LCN2/LTF/LYZ/MPO/MVP/PPIA/S100A8/S100A9/TUBB4B/VCP	22
BLST	GO:0005832	chaperonin-containing T-complex	6/115	11/19594	1.61611e-11	5.78388e-10	4.64849e-10	CCT2/CCT3/CCT4/CCT5/CCT8/TCP1	6
BLST	GO:0101031	chaperone complex	8/115	34/19594	1.75861e-11	5.78388e-10	4.64849e-10	CCT2/CCT3/CCT4/CCT5/CCT8/HSP90AB1/HSPA8/TCP1	8
BLST	GO:0005925	focal adhesion	13/115	419/19594	1.10079e-06	2.17223e-05	1.74582e-05	CALR/CLTC/GSN/HSPA1B/HSPA8/HSPA9/HSPB1/MYH9/P4HB/PFN1/PPIA/PPIB/RPL18	13
BLST	GO:1990204	oxidoreductase complex	7/115	120/19594	6.87368e-06	0.000119683	9.6189e-05	DLST/ETFB/IDH3B/LDHA/P4HB/PDHA1/PDHB	7
BLST	GO:0005874	microtubule	11/115	435/19594	5.10264e-05	0.000794937	0.00063889	CCT2/CCT3/CCT4/CCT5/CCT8/CLTC/OPA1/TCP1/TUBA1A/TUBA1C/TUBB4B	11
BLST	GO:0062023	collagen-containing extracellular matrix	10/115	429/19594	0.000219586	0.00309512	0.00248754	ANXA7/CALR/CTSG/MFGE8/S100A8/S100A9/VTN/ZP1/ZP2/ZP4	10
BLST	GO:0072562	blood microparticle	6/115	147/19594	0.000231403	0.00311343	0.00250226	GSN/HSPA1B/HSPA8/PFN1/STOM/VTN	6
BLST	GO:0046930	pore complex	3/115	26/19594	0.000464033	0.00572307	0.00459962	C5/VDAC2/VDAC3	3
BLST	GO:0005844	polysome	4/115	65/19594	0.000578554	0.00685008	0.0055054	CALR/EEF2/RPL18/RPS6	4
BLST	GO:0016234	inclusion body	4/115	74/19594	0.000944245	0.00998202	0.00802253	EEF2/GPX1/HSP90AB1/HSPA1B	4
BLST	GO:0098576	lumenal side of membrane	3/115	35/19594	0.0011241	0.0114735	0.00922126	CALR/CANX/HSPA8	3
BLST	GO:0120111	neuron projection cytoplasm	4/115	89/19594	0.00187322	0.0178862	0.0143751	CANX/HSPB1/OPA1/UCHL1	4
BLST	GO:0009295	nucleoid	3/115	44/19594	0.00218913	0.0196358	0.0157813	HSPA9/TUFM/VDAC2	3
M2	GO:0072562	blood microparticle	1940-09-01	147/19594	1.3192e-11	2.1503e-09	1.40252e-09	A1BG/ACTC1/AGT/FN1/HBA1/ITIH4/KNG1/ORM2/TF	9
M2	GO:0031093	platelet alpha granule lumen	1940-07-01	67/19594	6.75211e-11	5.50297e-09	3.58928e-09	A1BG/ACTN2/FN1/KNG1/ORM2/SERPINA1/THBS1	7
M2	GO:0030017	sarcomere	1940-08-01	209/19594	8.40721e-09	1.95768e-07	1.27688e-07	ACTC1/ACTN2/DES/MYBPC3/MYH6/MYH7/MYL3/TPM4	8
M2	GO:0062023	collagen-containing extracellular matrix	1940-09-01	429/19594	1.59303e-07	2.59664e-06	1.69364e-06	A1BG/AGT/APOC3/FN1/ITIH4/KNG1/ORM2/SERPINA1/THBS1	9
M2	GO:0032982	myosin filament	1940-03-01	22/19594	1.1815e-05	0.000137561	8.97233e-05	MYBPC3/MYH6/MYH7	3
M2	GO:0005759	mitochondrial matrix	1940-06-01	473/19594	0.000366683	0.00322674	0.00210462	ACO2/ATP5F1A/BTD/IDH2/NDUFS1/OGDH	6
Cluster	ID	Description	GeneRatio	BgRatio	pvalue	p.adjust	qvalue	geneID	Count
BLST	GO:0006457	protein folding	19/113	212/18800	2.88712e-17	6.3459e-14	5.0084e-14	CALR/CANX/CCT2/CCT3/CCT4/CCT5/CCT8/HSP90AB1/HSPA1B/HSPA4/HSPA8/HSPA9/HSPB1/P4HB/PDIA4/PDIA6/PPIA/PPIB/TCP1	19
BLST	GO:0007338	single fertilization	16/113	155/18800	1.15749e-15	1.27208e-12	1.00397e-12	CCT2/CCT3/CCT4/CCT5/CCT8/GNPDA1/MFGE8/MYH9/NLRP5/PARK7/TCP1/VDAC2/WEE2/ZP1/ZP2/ZP4	16
BLST	GO:1904851	positive regulation of establishment of protein localization to telomere	6/113	10/18800	8.49149e-12	2.66633e-09	2.10436e-09	CCT2/CCT3/CCT4/CCT5/CCT8/TCP1	6
BLST	GO:1904874	positive regulation of telomerase RNA localization to Cajal body	6/113	15/18800	1.97492e-10	2.4116e-08	1.90331e-08	CCT2/CCT3/CCT4/CCT5/CCT8/TCP1	6
BLST	GO:2000573	positive regulation of DNA biosynthetic process	9/113	73/18800	5.21807e-10	5.46158e-08	4.31047e-08	CCT2/CCT3/CCT4/CCT5/CCT8/HNRNPA1/HSP90AB1/PCNA/TCP1	9
BLST	GO:0050821	protein stabilization	12/113	191/18800	1.72733e-09	1.3381e-07	1.05608e-07	CALR/CCT2/CCT3/CCT4/CCT5/CCT8/HSP90AB1/HSPA1B/PARK7/PFN1/PPIB/TCP1	12
BLST	GO:0044403	biological process involved in symbiotic interaction	13/113	286/18800	1.75908e-08	1.07401e-06	8.47649e-07	CTSG/GPX1/GSN/HSP90AB1/HSPA1B/HSPA8/KRT6A/LTF/P4HB/PPIA/PPIB/STOM/TCP1	13
BLST	GO:1990748	cellular detoxification	9/113	115/18800	3.06482e-08	1.64304e-06	1.29675e-06	GPX1/GSTM3/GSTP1/MPO/PARK7/PRDX1/PRDX5/S100A9/TXNDC17	9
BLST	GO:0006091	generation of precursor metabolites and energy	16/113	494/18800	4.31455e-08	2.20544e-06	1.74061e-06	BPGM/DLST/ENO1/ETFB/GNPDA1/GPI/GYG1/IDH3B/LDHA/MDH1/PARK7/PDHA1/PDHB/QDPR/TPI1/VCP	16
BLST	GO:2001252	positive regulation of chromosome organization	8/113	89/18800	6.24969e-08	3.05263e-06	2.40924e-06	CCT2/CCT3/CCT4/CCT5/CCT8/DNMT1/HNRNPA1/TCP1	8
BLST	GO:2001242	regulation of intrinsic apoptotic signaling pathway	10/113	171/18800	8.25118e-08	3.85874e-06	3.04545e-06	ENO1/GPX1/HSPB1/OPA1/P4HB/PARK7/PPIA/S100A8/S100A9/VDAC2	10
BLST	GO:0052547	regulation of peptidase activity	15/113	456/18800	9.68457e-08	4.37786e-06	3.45516e-06	AIFM1/C5/GPI/GPX1/GSN/LTF/NLRP7/PARK7/PEBP1/PI16/PRDX5/S100A8/S100A9/VCP/VTN	15
BLST	GO:1901998	toxin transport	6/113	39/18800	1.14494e-07	4.83958e-06	3.81956e-06	CCT2/CCT3/CCT4/CCT5/CCT8/TCP1	6
BLST	GO:0009150	purine ribonucleotide metabolic process	12/113	366/18800	2.09431e-06	6.8706e-05	5.42252e-05	BPGM/DLST/ENO1/GPI/HINT1/LDHA/OPA1/PDHA1/PDHB/RAN/TPI1/VCP	12
BLST	GO:0006090	pyruvate metabolic process	7/113	106/18800	3.50848e-06	0.000101469	8.00828e-05	BPGM/ENO1/GPI/LDHA/PDHA1/PDHB/TPI1	7
BLST	GO:0050832	defense response to fungus	5/113	53/18800	1.63635e-05	0.000376598	0.000297224	CTSG/LTF/MPO/S100A8/S100A9	5
BLST	GO:0044282	small molecule catabolic process	11/113	376/18800	1.66196e-05	0.000376598	0.000297224	ARG2/DLST/ENO1/ETFB/GNPDA1/GNPDA2/GOT2/OAT/PARK7/QDPR/TPI1	11
BLST	GO:0006734	NADH metabolic process	4/113	30/18800	3.00567e-05	0.000635238	0.000501351	ENO1/IDH3B/MDH1/VCP	4
BLST	GO:0002262	myeloid cell homeostasis	7/113	160/18800	5.14508e-05	0.00100079	0.000789855	BPGM/GPI/HSPA1B/HSPA9/MERTK/PRDX1/RPS6	7
BLST	GO:0097529	myeloid leukocyte migration	8/113	229/18800	7.32054e-05	0.00136608	0.00107816	C1QBP/C5/CTSG/PPIA/PPIB/S100A8/S100A9/WDR1	8
BLST	GO:0051346	negative regulation of hydrolase activity	10/113	371/18800	8.11923e-05	0.00147488	0.00116403	C5/GPI/GPX1/LTF/NLRP7/PARK7/PEBP1/PI16/PRDX5/VTN	10
BLST	GO:0030705	cytoskeleton-dependent intracellular transport	7/113	197/18800	0.000188721	0.00294191	0.00232186	HSPA8/HSPB1/OPA1/RAB6A/TUBA1A/TUBA1C/UCHL1	7
BLST	GO:0018198	peptidyl-cysteine modification	4/113	49/18800	0.000212829	0.00327131	0.00258183	PARK7/RAB6A/S100A8/S100A9	4
BLST	GO:0016052	carbohydrate catabolic process	6/113	152/18800	0.000313911	0.00456938	0.00360631	ABHD10/BPGM/ENO1/GPI/LDHA/TPI1	6
BLST	GO:0051131	chaperone-mediated protein complex assembly	3/113	23/18800	0.00034302	0.00483474	0.00381574	CCT2/HSP90AB1/HSPA4	3
BLST	GO:0006826	iron ion transport	4/113	59/18800	0.000436558	0.00585094	0.00461776	CLTC/FTL/LCN2/LTF	4
BLST	GO:0007599	hemostasis	7/113	227/18800	0.000445718	0.00593751	0.00468608	CTSG/GPI/HSPB1/MERTK/MYH9/PPIA/VTN	7
BLST	GO:0048545	response to steroid hormone	8/113	330/18800	0.000858116	0.0105371	0.00831623	AIFM1/CALR/GPI/HSPA1B/HSPA8/PARK7/PCNA/RAN	8
BLST	GO:0001895	retina homeostasis	4/113	80/18800	0.00137729	0.0155246	0.0122525	HSPB1/LTF/LYZ/PRDX1	4
BLST	GO:0045454	cell redox homeostasis	3/113	37/18800	0.00141566	0.0158474	0.0125073	GPX1/PRDX1/PRDX5	3
BLST	GO:0055076	transition metal ion homeostasis	5/113	139/18800	0.00152298	0.0167376	0.0132099	FTL/LCN2/LTF/S100A8/S100A9	5
BLST	GO:1900026	positive regulation of substrate adhesion-dependent cell spreading	3/113	42/18800	0.00204653	0.0210199	0.0165897	C1QBP/CALR/P4HB	3
BLST	GO:0050817	coagulation	6/113	226/18800	0.00245147	0.0246042	0.0194185	CTSG/HSPB1/MERTK/MYH9/PPIA/VTN	6
BLST	GO:0001768	establishment of T cell polarity	2/113	13/18800	0.00267484	0.0262469	0.020715	GSN/MYH9	2
BLST	GO:0051656	establishment of organelle localization	8/113	404/18800	0.00305406	0.0293233	0.0231429	KHDC3L/MYH9/NLRP5/OPA1/PTGDS/RAB6A/RAN/UCHL1	8
BLST	GO:1903729	regulation of plasma membrane organization	2/113	14/18800	0.00310843	0.0293233	0.0231429	GSN/MYH9	2
BLST	GO:2001171	positive regulation of ATP biosynthetic process	2/113	14/18800	0.00310843	0.0293233	0.0231429	ENO1/VCP	2
BLST	GO:0033209	tumor necrosis factor-mediated signaling pathway	4/113	107/18800	0.00397092	0.0357571	0.0282207	GSTP1/HSPA1B/KRT18/TXNDC17	4
BLST	GO:0051014	actin filament severing	2/113	16/18800	0.004067	0.0357571	0.0282207	GSN/MYH9	2
BLST	GO:0061684	chaperone-mediated autophagy	2/113	16/18800	0.004067	0.0357571	0.0282207	EEF1A1/HSPA8	2
BLST	GO:1901163	regulation of trophoblast cell migration	2/113	16/18800	0.004067	0.0357571	0.0282207	C1QBP/CALR	2
BLST	GO:0009408	response to heat	4/113	109/18800	0.00424178	0.0367064	0.0289699	HSP90AB1/HSPA1B/HSPB1/VCP	4
BLST	GO:0071887	leukocyte apoptotic process	4/113	109/18800	0.00424178	0.0367064	0.0289699	ARG2/MERTK/RPS6/TCP1	4
BLST	GO:0032611	interleukin-1 beta production	4/113	110/18800	0.00438177	0.0374752	0.0295767	ARG2/GSTP1/HSPB1/NLRP7	4
BLST	GO:0032651	regulation of interleukin-1 beta production	4/113	110/18800	0.00438177	0.0374752	0.0295767	ARG2/GSTP1/HSPB1/NLRP7	4
BLST	GO:0002544	chronic inflammatory response	2/113	17/18800	0.00459124	0.0385173	0.0303992	S100A8/S100A9	2
BLST	GO:0006044	N-acetylglucosamine metabolic process	2/113	18/18800	0.00514495	0.0418837	0.033056	GNPDA1/GNPDA2	2
BLST	GO:0007006	mitochondrial membrane organization	4/113	117/18800	0.00544985	0.0438783	0.0346302	HSPA4/HSPA9/OPA1/VDAC2	4
BLST	GO:0007051	spindle organization	5/113	188/18800	0.0055753	0.0444004	0.0350423	CLTC/HSPA1B/MYH9/RAN/VCP	5
BLST	GO:0022411	cellular component disassembly	8/113	460/18800	0.00660751	0.0497374	0.0392544	AIFM1/CTSG/GSN/HSPA8/NSF/PARK7/VCP/WDR1	8
M2	GO:0006936	muscle contraction	1940-10-01	349/18800	2.20931e-09	2.71303e-06	1.99768e-06	ACTN2/AGT/ATP2A2/CKMT2/DES/MYBPC3/MYH6/MYH7/MYL3/TPM4	10
M2	GO:0055008	cardiac muscle tissue morphogenesis	1940-05-01	60/18800	1.68683e-07	3.45237e-05	2.54208e-05	ACTC1/MYBPC3/MYH6/MYH7/MYL3	5
M2	GO:0006953	acute-phase response	1940-04-01	48/18800	3.19467e-06	0.000261611	0.000192632	FN1/ITIH4/ORM2/SERPINA1	4
M2	GO:0051346	negative regulation of hydrolase activity	1940-07-01	371/18800	1.17154e-05	0.000719327	0.00052966	AGT/APOC3/ITIH4/KNG1/SERPINA1/SERPINA7/THBS1	7
M2	GO:0010951	negative regulation of endopeptidase activity	1940-06-01	251/18800	1.39978e-05	0.000818538	0.000602712	AGT/ITIH4/KNG1/SERPINA1/SERPINA7/THBS1	6
M2	GO:0046034	ATP metabolic process	1940-06-01	273/18800	2.2503e-05	0.00106283	0.000782594	AK1/ATP5F1A/MYH6/MYH7/NDUFS1/OGDH	6
M2	GO:0006099	tricarboxylic acid cycle	1940-03-01	31/18800	3.84842e-05	0.00143208	0.00105448	ACO2/IDH2/OGDH	3
M2	GO:0018149	peptide cross-linking	1940-03-01	36/18800	6.06803e-05	0.00185127	0.00136314	FN1/KRT10/THBS1	3
M2	GO:0072350	tricarboxylic acid metabolic process	1940-02-01	14/18800	0.00039523	0.00808905	0.00595619	ACO2/IDH2	2
M2	GO:0045109	intermediate filament organization	1940-03-01	68/18800	0.000406304	0.00817937	0.00602269	DES/KRT14/KRT9	3
M2	GO:0001935	endothelial cell proliferation	1940-04-01	194/18800	0.000751324	0.0137705	0.0101396	ATP5F1A/ERN1/LRG1/THBS1	4
M2	GO:0014850	response to muscle activity	1940-02-01	21/18800	0.000903517	0.0158503	0.011671	AGT/ATP5F1A	2
M2	GO:0007044	cell-substrate junction assembly	1940-03-01	92/18800	0.000982799	0.0169983	0.0125163	ACTN2/FN1/THBS1	3
M2	GO:0048661	positive regulation of smooth muscle cell proliferation	1940-03-01	95/18800	0.00107848	0.0181421	0.0133585	AGT/ERN1/THBS1	3
M2	GO:0007596	blood coagulation	1940-04-01	221/18800	0.00121886	0.0196941	0.0145013	FN1/KNG1/SERPINA1/THBS1	4
M2	GO:0050817	coagulation	1940-04-01	226/18800	0.00132363	0.0208387	0.0153441	FN1/KNG1/SERPINA1/THBS1	4
M2	GO:1904385	cellular response to angiotensin	1940-02-01	26/18800	0.00138893	0.0213201	0.0156986	ACTN2/AGT	2
M2	GO:0007263	nitric oxide mediated signal transduction	1940-02-01	27/18800	0.00149803	0.0224339	0.0165187	AGT/THBS1	2
M2	GO:0034368	protein-lipid complex remodeling	1940-02-01	30/18800	0.00184906	0.0260994	0.0192177	AGT/APOC3	2
M2	GO:0034369	plasma lipoprotein particle remodeling	1940-02-01	30/18800	0.00184906	0.0260994	0.0192177	AGT/APOC3	2
M2	GO:0030511	positive regulation of transforming growth factor beta receptor signaling pathway	1940-02-01	33/18800	0.00223535	0.0305001	0.0224581	LRG1/THBS1	2
M2	GO:1903846	positive regulation of cellular response to transforming growth factor beta stimulus	1940-02-01	33/18800	0.00223535	0.0305001	0.0224581	LRG1/THBS1	2
M2	GO:0010595	positive regulation of endothelial cell migration	1940-03-01	131/18800	0.00270603	0.0365165	0.0268881	AGT/ATP5F1A/THBS1	3
M2	GO:0071634	regulation of transforming growth factor beta production	1940-02-01	39/18800	0.00311194	0.041091	0.0302564	FN1/THBS1	2
Cluster	ID	Description	GeneRatio	BgRatio	pvalue	p.adjust	qvalue	geneID	Count
BLST	hsa00010	Glycolysis / Gluconeogenesis	1978-08-01	67/8170	1.98414e-07	2.83733e-05	2.21389e-05	BPGM/ENO1/GPI/LDHA/LDHAL6A/PDHA1/PDHB/TPI1	8
BLST	hsa01200	Carbon metabolism	1978-09-01	115/8170	1.2809e-06	9.15842e-05	7.14607e-05	DLST/ENO1/GOT2/GPI/IDH3B/MDH1/PDHA1/PDHB/TPI1	9
BLST	hsa00620	Pyruvate metabolism	1978-06-01	47/8170	4.90257e-06	0.000233689	0.000182341	GRHPR/LDHA/LDHAL6A/MDH1/PDHA1/PDHB	6
BLST	hsa00020	Citrate cycle (TCA cycle)	1978-05-01	30/8170	8.23875e-06	0.000294535	0.000229818	DLST/IDH3B/MDH1/PDHA1/PDHB	5
BLST	hsa04141	Protein processing in endoplasmic reticulum	1978-09-01	171/8170	3.2979e-05	0.000943198	0.000735951	CALR/CANX/HSP90AB1/HSPA1B/HSPA8/P4HB/PDIA4/PDIA6/VCP	9
BLST	hsa04612	Antigen processing and presentation	1978-06-01	78/8170	9.27655e-05	0.00221091	0.00172511	CALR/CANX/HSP90AB1/HSPA1B/HSPA4/HSPA8	6
BLST	hsa00270	Cysteine and methionine metabolism	1978-05-01	51/8170	0.000116144	0.00237267	0.00185132	DNMT1/GOT2/LDHA/LDHAL6A/MDH1	5
BLST	hsa04066	HIF-1 signaling pathway	1978-06-01	109/8170	0.000578836	0.00946218	0.00738308	ENO1/LDHA/LDHAL6A/PDHA1/PDHB/RPS6	6
BLST	hsa04216	Ferroptosis	1978-04-01	41/8170	0.000595522	0.00946218	0.00738308	FTL/PCBP1/VDAC2/VDAC3	4
BLST	hsa01230	Biosynthesis of amino acids	1978-05-01	75/8170	0.000714054	0.010211	0.00796734	ARG2/ENO1/GOT2/IDH3B/TPI1	5
BLST	hsa05134	Legionellosis	1978-04-01	57/8170	0.00206992	0.026909	0.0209964	EEF1A1/HSPA1B/HSPA8/VCP	4
BLST	hsa04145	Phagosome	1978-06-01	152/8170	0.00320644	0.0382101	0.0298143	CALR/CANX/MPO/TUBA1A/TUBA1C/TUBB4B	6
BLST	hsa04217	Necroptosis	1978-06-01	159/8170	0.00400377	0.0417224	0.0325548	AIFM1/FTL/HSP90AB1/PPIA/VDAC2/VDAC3	6
BLST	hsa05020	Prion disease	1978-08-01	273/8170	0.00434052	0.0417224	0.0325548	C5/HSPA1B/HSPA8/TUBA1A/TUBA1C/TUBB4B/VDAC2/VDAC3	8
BLST	hsa05230	Central carbon metabolism in cancer	1978-04-01	70/8170	0.00437647	0.0417224	0.0325548	LDHA/LDHAL6A/PDHA1/PDHB	4
M2	hsa05410	Hypertrophic cardiomyopathy	1933-09-01	90/8170	4.93526e-11	4.0569e-09	3.14415e-09	ACTC1/AGT/ATP2A2/DES/MYBPC3/MYH6/MYH7/MYL3/TPM4	9
M2	hsa05414	Dilated cardiomyopathy	1933-09-01	96/8170	8.91626e-11	4.0569e-09	3.14415e-09	ACTC1/AGT/ATP2A2/DES/MYBPC3/MYH6/MYH7/MYL3/TPM4	9
M2	hsa04260	Cardiac muscle contraction	1933-06-01	87/8170	1.07744e-06	3.26824e-05	2.53294e-05	ACTC1/ATP2A2/MYH6/MYH7/MYL3/TPM4	6
M2	hsa04261	Adrenergic signaling in cardiomyocytes	1933-07-01	150/8170	1.74998e-06	3.98121e-05	3.0855e-05	ACTC1/AGT/ATP2A2/MYH6/MYH7/MYL3/TPM4	7
M2	hsa00020	Citrate cycle (TCA cycle)	1933-03-01	30/8170	0.000226325	0.00411911	0.00319237	ACO2/IDH2/OGDH	3
M2	hsa01210	2-Oxocarboxylic acid metabolism	1933-02-01	19/8170	0.00259178	0.0393087	0.0304648	ACO2/IDH2	2
M2	hsa05412	Arrhythmogenic right ventricular cardiomyopathy	1933-03-01	77/8170	0.00358398	0.0465918	0.0361093	ACTN2/ATP2A2/DES	3
M2	hsa04022	cGMP-PKG signaling pathway	1933-04-01	167/8170	0.00434002	0.0493677	0.0382607	ATP2A2/KNG1/MYH6/MYH7	4

## Sheet: Table S8
Table S8. Processes enriched in DAPs in M2 and 8 cell embryos
Cluster	ID	Description	GeneRatio	BgRatio	pvalue	p.adjust	qvalue	geneID	Count
8 cell	GO:0005759	mitochondrial matrix	18/95	473/19594	1.12774e-11	2.35698e-09	1.91122e-09	ABHD10/ACAT1/ARG2/DLST/ECHS1/ETFA/ETFB/FH/GPX1/HSPA9/IDH3B/OAT/PDHA1/PDHB/PRDX5/SOD1/TRAP1/TUFM	18
8 cell	GO:0005832	chaperonin-containing T-complex	1995-05-01	11/19594	1.08747e-09	1.13641e-07	9.21488e-08	CCT2/CCT3/CCT5/CCT7/CCT8	5
8 cell	GO:1990204	oxidoreductase complex	1995-06-01	120/19594	2.59335e-05	0.000489061	0.000396569	DLST/ETFA/ETFB/IDH3B/PDHA1/PDHB	6
8 cell	GO:0005925	focal adhesion	1995-10-01	419/19594	3.59498e-05	0.0005009	0.000406169	CALR/CLTC/GDI2/HSP90B1/HSPA1B/HSPA9/HSPB1/ITGB4/PDIA3/PPIB	10
8 cell	GO:0062023	collagen-containing extracellular matrix	1995-08-01	429/19594	0.00114203	0.0103775	0.00841492	ANXA7/CALR/HSP90B1/ITGB4/LGALS1/MFGE8/PKM/ZP4	8
8 cell	GO:0005657	replication fork	1995-03-01	60/19594	0.00309356	0.0239464	0.0194177	DNMT1/PCNA/UHRF1	3
8 cell	GO:1904115	axon cytoplasm	1995-03-01	62/19594	0.00339524	0.0253431	0.0205502	HSPB1/SOD1/UCHL1	3
8 cell	GO:0005874	microtubule	1995-07-01	435/19594	0.00523834	0.0364938	0.029592	AURKA/CCT2/CCT3/CCT5/CCT7/CCT8/CLTC	7
8 cell	GO:0046930	pore complex	1995-02-01	26/19594	0.00700828	0.0457728	0.0371162	C5/VDAC3	2
M2	GO:0072562	blood microparticle	2018-07-01	147/19594	3.44064e-11	1.75473e-09	7.9678e-10	AGT/ITIH4/KNG1/KRT1/ORM1/ORM2/TF	7
M2	GO:0034774	secretory granule lumen	2018-07-01	322/19594	8.26407e-09	1.17194e-07	5.32151e-08	ITIH4/KNG1/LRG1/ORM1/ORM2/PYGL/TF	7
M2	GO:0060205	cytoplasmic vesicle lumen	2018-07-01	325/19594	8.81056e-09	1.17194e-07	5.32151e-08	ITIH4/KNG1/LRG1/ORM1/ORM2/PYGL/TF	7
M2	GO:0031983	vesicle lumen	2018-07-01	327/19594	9.1917e-09	1.17194e-07	5.32151e-08	ITIH4/KNG1/LRG1/ORM1/ORM2/PYGL/TF	7
M2	GO:0005882	intermediate filament	2018-06-01	216/19594	2.7829e-08	2.38975e-07	1.08513e-07	KRT1/KRT10/KRT14/KRT16/KRT5/KRT9	6
M2	GO:0045095	keratin filament	2018-05-01	102/19594	2.81147e-08	2.38975e-07	1.08513e-07	KRT1/KRT10/KRT14/KRT5/KRT9	5
M2	GO:0062023	collagen-containing extracellular matrix	2018-07-01	429/19594	5.93463e-08	4.3238e-07	1.96334e-07	AGT/APOC3/ITIH4/KNG1/KRT1/ORM1/ORM2	7
M2	GO:0001533	cornified envelope	2018-02-01	45/19594	0.000770848	0.00262088	0.00119008	KRT1/KRT10	2
Cluster	ID	Description	GeneRatio	BgRatio	pvalue	p.adjust	qvalue	geneID	Count
8 cell	GO:0006457	protein folding	19/93	212/18800	5.98953e-19	1.01762e-15	8.29708e-16	CALR/CCT2/CCT3/CCT5/CCT7/CCT8/HSP90B1/HSPA1B/HSPA4/HSPA9/HSPB1/PDCD5/PDIA3/PDIA4/PDIA6/PPIB/ST13/TRAP1/TXNDC5	19
8 cell	GO:0006091	generation of precursor metabolites and energy	22/93	494/18800	2.30203e-15	1.30372e-12	1.06297e-12	ACAT1/ADSL/AKR1B1/BPGM/DLST/ETFA/ETFB/FH/G6PD/GAPDH/GFUS/GNPDA1/GPI/GYG1/IDH3B/MDH1/PDHA1/PDHB/PGK1/PKM/TRAP1/UGP2	22
8 cell	GO:1904851	positive regulation of establishment of protein localization to telomere	1993-05-01	10/18800	6.56597e-10	2.7889e-07	2.2739e-07	CCT2/CCT3/CCT5/CCT7/CCT8	5
8 cell	GO:1904874	positive regulation of telomerase RNA localization to Cajal body	1993-05-01	15/18800	7.67306e-09	9.31181e-07	7.59229e-07	CCT2/CCT3/CCT5/CCT7/CCT8	5
8 cell	GO:0050821	protein stabilization	1993-10-01	191/18800	3.60103e-08	2.78097e-06	2.26744e-06	CALR/CCT2/CCT3/CCT5/CCT7/CCT8/GAPDH/HSPA1B/PPIB/SEL1L	10
8 cell	GO:0007339	binding of sperm to zona pellucida	1993-06-01	41/18800	4.8674e-08	3.59553e-06	2.93158e-06	CCT2/CCT3/CCT5/CCT7/CCT8/ZP4	6
8 cell	GO:0019693	ribose phosphate metabolic process	13/93	394/18800	7.03869e-08	4.78349e-06	3.90017e-06	ACAT1/ADSL/BPGM/DLST/G6PD/GAPDH/GPI/HINT1/PDHA1/PDHB/PGK1/PKM/RAN	13
8 cell	GO:0046395	carboxylic acid catabolic process	1993-10-01	238/18800	2.82065e-07	1.49759e-05	1.22104e-05	ACAA1/ACAT1/ARG2/DLST/ECHS1/ETFA/ETFB/GNPDA1/GNPDA2/OAT	10
8 cell	GO:0032212	positive regulation of telomere maintenance via telomerase	1993-05-01	34/18800	6.60147e-07	2.95155e-05	2.40652e-05	CCT2/CCT3/CCT5/CCT7/CCT8	5
8 cell	GO:1901998	toxin transport	1993-05-01	39/18800	1.33957e-06	4.94766e-05	4.03403e-05	CCT2/CCT3/CCT5/CCT7/CCT8	5
8 cell	GO:2001252	positive regulation of chromosome organization	1993-06-01	89/18800	5.19995e-06	0.000176694	0.000144066	CCT2/CCT3/CCT5/CCT7/CCT8/DNMT1	6
8 cell	GO:0062197	cellular response to chemical stress	1993-10-01	332/18800	5.68804e-06	0.000187803	0.000153124	AIFM1/AKR1B1/G6PD/GPX1/HSPA1B/HSPB1/PCNA/PRDX5/SOD1/TRAP1	10
8 cell	GO:0016051	carbohydrate biosynthetic process	1993-07-01	209/18800	8.00883e-05	0.00174449	0.00142235	AKR1B1/CLTC/G6PD/GPI/GYG1/PGK1/UGP2	7
8 cell	GO:0002262	myeloid cell homeostasis	1993-06-01	160/18800	0.000143202	0.00279655	0.00228014	BPGM/G6PD/GPI/HSPA1B/HSPA9/SOD1	6
8 cell	GO:0032355	response to estradiol	1993-05-01	123/18800	0.000362636	0.00592422	0.00483026	AIFM1/CALR/GPI/GPX1/PCNA	5
8 cell	GO:0071389	cellular response to mineralocorticoid stimulus	1993-02-01	10/18800	0.00106163	0.0146643	0.0119564	AIFM1/RAN	2
8 cell	GO:0052548	regulation of endopeptidase activity	1993-08-01	426/18800	0.0012356	0.0163988	0.0133706	AIFM1/C5/GAPDH/GPI/GPX1/PDCD5/PEBP1/PRDX5	8
8 cell	GO:0051402	neuron apoptotic process	1993-06-01	241/18800	0.00125498	0.0163988	0.0133706	AIFM1/G6PD/GAPDH/GPI/GPX1/SOD1	6
8 cell	GO:1902065	response to L-glutamate	1993-02-01	11/18800	0.00129338	0.0163988	0.0133706	AIFM1/PCNA	2
8 cell	GO:0051702	biological process involved in interaction with symbiont	1993-04-01	101/18800	0.00158881	0.0187457	0.0152841	GAPDH/GPX1/PPIB/STOM	4
8 cell	GO:0046034	ATP metabolic process	1993-06-01	273/18800	0.00235571	0.0263313	0.021469	BPGM/GAPDH/GPI/HSPA1B/PGK1/PKM	6
8 cell	GO:0007566	embryo implantation	1993-03-01	57/18800	0.00282662	0.0305887	0.0249402	CALR/ITGB4/SOD1	3
8 cell	GO:0046686	response to cadmium ion	1993-03-01	59/18800	0.00311822	0.0324985	0.0264973	GPI/PCNA/SOD1	3
8 cell	GO:0010498	proteasomal protein catabolic process	1993-08-01	496/18800	0.00318271	0.0327722	0.0267205	AURKA/CALR/GPX1/HSP90B1/HSPA1B/SEL1L/UCHL1/USP5	8
8 cell	GO:0007052	mitotic spindle organization	1993-04-01	124/18800	0.00334931	0.0329745	0.0268854	AURKA/CLTC/HSPA1B/RAN	4
8 cell	GO:0006044	N-acetylglucosamine metabolic process	1993-02-01	18/18800	0.00351779	0.033204	0.0270726	GNPDA1/GNPDA2	2
8 cell	GO:0071318	cellular response to ATP	1993-02-01	18/18800	0.00351779	0.033204	0.0270726	HSP90B1/SOD1	2
8 cell	GO:0098930	axonal transport	1993-03-01	64/18800	0.00392595	0.0366494	0.0298817	HSPB1/SOD1/UCHL1	3
8 cell	GO:0010595	positive regulation of endothelial cell migration	1993-04-01	131/18800	0.00407508	0.0378337	0.0308473	CALR/GFUS/GPI/HSPB1	4
8 cell	GO:0002396	MHC protein complex assembly	1993-02-01	20/18800	0.00434051	0.0388133	0.0316461	CALR/PDIA3	2
8 cell	GO:0002501	peptide antigen assembly with MHC protein complex	1993-02-01	20/18800	0.00434051	0.0388133	0.0316461	CALR/PDIA3	2
8 cell	GO:0046931	pore complex assembly	1993-02-01	20/18800	0.00434051	0.0388133	0.0316461	CCT3/CCT8	2
8 cell	GO:1903429	regulation of cell maturation	1993-02-01	20/18800	0.00434051	0.0388133	0.0316461	AURKA/WEE2	2
8 cell	GO:0006986	response to unfolded protein	1993-04-01	139/18800	0.00502695	0.0437989	0.035711	HSPA1B/HSPA4/HSPA9/HSPB1	4
8 cell	GO:0016137	glycoside metabolic process	1993-02-01	22/18800	0.00524338	0.0453078	0.0369413	ABHD10/AKR1B1	2
8 cell	GO:0050766	positive regulation of phagocytosis	1993-03-01	71/18800	0.00525346	0.0453078	0.0369413	CALR/MFGE8/SOD1	3
M2	GO:0045109	intermediate filament organization	2017-05-01	68/18800	3.18888e-09	2.02494e-06	1.24534e-06	KRT1/KRT14/KRT16/KRT5/KRT9	5
M2	GO:0008544	epidermis development	2017-06-01	355/18800	4.51198e-07	7.16276e-05	4.40511e-05	KRT1/KRT10/KRT14/KRT16/KRT5/KRT9	6
M2	GO:0043588	skin development	2017-05-01	296/18800	4.9562e-06	0.000629438	0.000387106	KRT1/KRT10/KRT16/KRT5/KRT9	5
M2	GO:0006953	acute-phase response	2017-03-01	48/18800	1.03581e-05	0.00109623	0.000674186	ITIH4/ORM1/ORM2	3
M2	GO:0051346	negative regulation of hydrolase activity	2017-05-01	371/18800	1.48268e-05	0.00117688	0.000723781	AGT/APOC3/ITIH4/KNG1/SERPINA7	5
M2	GO:0010951	negative regulation of endopeptidase activity	2017-04-01	251/18800	6.43911e-05	0.00371712	0.00228604	AGT/ITIH4/KNG1/SERPINA7	4
M2	GO:0051290	protein heterotetramerization	2017-02-01	15/18800	8.02531e-05	0.00392006	0.00241084	KRT1/KRT10	2
M2	GO:0034368	protein-lipid complex remodeling	2017-02-01	30/18800	0.000329835	0.0104723	0.00644047	AGT/APOC3	2
M2	GO:0034369	plasma lipoprotein particle remodeling	2017-02-01	30/18800	0.000329835	0.0104723	0.00644047	AGT/APOC3	2
M2	GO:0007568	aging	2017-03-01	163/18800	0.000397916	0.0114853	0.00706349	AGT/KRT14/KRT16	3
M2	GO:0018149	peptide cross-linking	2017-02-01	36/18800	0.000476171	0.0129502	0.00796438	KRT1/KRT10	2
M2	GO:0030195	negative regulation of blood coagulation	2017-02-01	48/18800	0.000847152	0.0185497	0.0114081	KNG1/KRT1	2
M2	GO:0042311	vasodilation	2017-02-01	48/18800	0.000847152	0.0185497	0.0114081	AGT/KNG1	2
M2	GO:1900047	negative regulation of hemostasis	2017-02-01	49/18800	0.000882732	0.0186845	0.011491	KNG1/KRT1	2
M2	GO:0050819	negative regulation of coagulation	2017-02-01	52/18800	0.00099374	0.0203556	0.0125188	KNG1/KRT1	2
M2	GO:0032731	positive regulation of interleukin-1 beta production	2017-02-01	62/18800	0.00140966	0.0271252	0.0166821	ORM1/ORM2	2
M2	GO:0001895	retina homeostasis	2017-02-01	80/18800	0.00233323	0.03704	0.0227797	KRT1/TF	2
M2	GO:0097006	regulation of plasma lipoprotein particle levels	2017-02-01	84/18800	0.00256847	0.03978	0.0244648	AGT/APOC3	2
M2	GO:0045765	regulation of angiogenesis	2017-03-01	345/18800	0.00344132	0.0475051	0.0292158	AGT/KRT1/LRG1	3
Cluster	ID	Description	GeneRatio	BgRatio	pvalue	p.adjust	qvalue	geneID	Count
8 cell	hsa01200	Carbon metabolism	13/58	115/8170	7.92569e-13	9.90711e-11	7.59198e-11	ACAT1/DLST/ECHS1/FH/G6PD/GAPDH/GPI/IDH3B/MDH1/PDHA1/PDHB/PGK1/PKM	13
8 cell	hsa00620	Pyruvate metabolism	1958-08-01	47/8170	9.92699e-10	6.20437e-08	4.75451e-08	ACAT1/FH/GRHPR/LDHAL6A/MDH1/PDHA1/PDHB/PKM	8
8 cell	hsa00010	Glycolysis / Gluconeogenesis	1958-08-01	67/8170	1.84562e-08	7.69008e-07	5.89303e-07	BPGM/GAPDH/GPI/LDHAL6A/PDHA1/PDHB/PGK1/PKM	8
8 cell	hsa00020	Citrate cycle (TCA cycle)	1958-06-01	30/8170	5.11158e-08	1.59737e-06	1.22409e-06	DLST/FH/IDH3B/MDH1/PDHA1/PDHB	6
8 cell	hsa00520	Amino sugar and nucleotide sugar metabolism	1958-05-01	49/8170	2.27231e-05	0.000568077	0.000435326	GFUS/GNPDA1/GNPDA2/GPI/UGP2	5
8 cell	hsa05230	Central carbon metabolism in cancer	1958-05-01	70/8170	0.000128742	0.00268213	0.00205536	G6PD/LDHAL6A/PDHA1/PDHB/PKM	5
8 cell	hsa01230	Biosynthesis of amino acids	1958-05-01	75/8170	0.000178699	0.00297515	0.00227991	ARG2/GAPDH/IDH3B/PGK1/PKM	5
8 cell	hsa04141	Protein processing in endoplasmic reticulum	1958-07-01	171/8170	0.00019041	0.00297515	0.00227991	CALR/HSP90B1/HSPA1B/PDIA3/PDIA4/PDIA6/SEL1L	7
8 cell	hsa00270	Cysteine and methionine metabolism	1958-04-01	51/8170	0.000445751	0.00619099	0.00474425	AHCY/DNMT1/LDHAL6A/MDH1	4
8 cell	hsa04066	HIF-1 signaling pathway	1958-05-01	109/8170	0.00100688	0.012586	0.00964486	GAPDH/LDHAL6A/PDHA1/PDHB/PGK1	5
8 cell	hsa00630	Glyoxylate and dicarboxylate metabolism	1958-03-01	30/8170	0.00120316	0.0136723	0.0104773	ACAT1/GRHPR/MDH1	3
8 cell	hsa00500	Starch and sucrose metabolism	1958-03-01	36/8170	0.00205305	0.0198483	0.01521	GPI/GYG1/UGP2	3
8 cell	hsa04612	Antigen processing and presentation	1958-04-01	78/8170	0.00220732	0.0198483	0.01521	CALR/HSPA1B/HSPA4/PDIA3	4
8 cell	hsa01250	Biosynthesis of nucleotide sugars	1958-03-01	37/8170	0.00222301	0.0198483	0.01521	GFUS/GPI/UGP2	3
8 cell	hsa00380	Tryptophan metabolism	1958-03-01	42/8170	0.00320306	0.0266922	0.0204546	ACAT1/DLST/ECHS1	3
8 cell	hsa00071	Fatty acid degradation	1958-03-01	43/8170	0.00342607	0.0267662	0.0205113	ACAA1/ACAT1/ECHS1	3
8 cell	hsa00280	Valine, leucine and isoleucine degradation	1958-03-01	48/8170	0.00468287	0.0344329	0.0263865	ACAA1/ACAT1/ECHS1	3
8 cell	hsa04922	Glucagon signaling pathway	1958-04-01	107/8170	0.0068598	0.0473342	0.036273	LDHAL6A/PDHA1/PDHB/PKM	4
8 cell	hsa00480	Glutathione metabolism	1958-03-01	57/8170	0.00757348	0.0473342	0.036273	G6PD/GPX1/GSTM3	3
8 cell	hsa01212	Fatty acid metabolism	1958-03-01	57/8170	0.00757348	0.0473342	0.036273	ACAA1/ACAT1/ECHS1	3
M2	hsa05150	Staphylococcus aureus infection	2022-10-04	96/8170	3.56189e-06	0.000117542	9.74832e-05	KRT10/KRT14/KRT16/KRT9	4
M2	hsa04915	Estrogen signaling pathway	2022-10-04	138/8170	1.51261e-05	0.000249581	0.000206989	KRT10/KRT14/KRT16/KRT9	4

## Sheet: Table S9
Table S9. Processes enriched in DAPs in 8 cell embryos and blastocysts
Cluster	ID	Description	GeneRatio	BgRatio	pvalue	p.adjust	qvalue	geneID	Count
BLST	GO:0034774	secretory granule lumen	13/59	322/19594	1.02835e-11	7.5257e-10	5.03318e-10	ALDOA/CTSG/EEF1A1/EEF2/GSTP1/HSP90AB1/LCN2/LTF/LYZ/MPO/ORM2/S100A8/S100A9	13
BLST	GO:0060205	cytoplasmic vesicle lumen	13/59	325/19594	1.15509e-11	7.5257e-10	5.03318e-10	ALDOA/CTSG/EEF1A1/EEF2/GSTP1/HSP90AB1/LCN2/LTF/LYZ/MPO/ORM2/S100A8/S100A9	13
BLST	GO:0031983	vesicle lumen	13/59	327/19594	1.24735e-11	7.5257e-10	5.03318e-10	ALDOA/CTSG/EEF1A1/EEF2/GSTP1/HSP90AB1/LCN2/LTF/LYZ/MPO/ORM2/S100A8/S100A9	13
BLST	GO:0062023	collagen-containing extracellular matrix	1959-10-01	429/19594	5.49414e-07	1.5985e-05	1.06907e-05	CTSG/KRT1/MFGE8/ORM2/S100A8/S100A9/VTN/ZP1/ZP2/ZP4	10
BLST	GO:0045095	keratin filament	1959-06-01	102/19594	6.18204e-07	1.5985e-05	1.06907e-05	KRT1/KRT14/KRT18/KRT5/KRT6A/KRT9	6
BLST	GO:0046930	pore complex	1959-04-01	26/19594	1.05476e-06	2.12123e-05	1.41868e-05	C5/VDAC1/VDAC2/VDAC3	4
BLST	GO:0072562	blood microparticle	1959-06-01	147/19594	5.22702e-06	7.88409e-05	5.27287e-05	KRT1/ORM2/PFN1/STOM/VTN/YWHAZ	6
BLST	GO:0101031	chaperone complex	1959-03-01	34/19594	0.000145209	0.00131414	0.000878899	CCT4/HSP90AB1/TCP1	3
BLST	GO:0019867	outer membrane	1959-05-01	234/19594	0.000689386	0.00499116	0.00333808	ENO1/OPA1/VDAC1/VDAC2/VDAC3	5
BLST	GO:0061827	sperm head	1959-02-01	16/19594	0.001041	0.00724693	0.00484674	ALDOA/HSP90AB1	2
BLST	GO:0005938	cell cortex	1959-05-01	310/19594	0.00239028	0.0139562	0.00933388	EEF1A1/ENO1/NCL/PFN1/WDR1	5
8 cell	GO:0030017	sarcomere	1945-07-01	209/19594	4.57171e-07	4.07535e-05	2.47601e-05	ACTN2/DES/MYBPC3/MYH6/MYH7/MYL3/TPM4	7
8 cell	GO:0030016	myofibril	1945-07-01	228/19594	8.20801e-07	4.07535e-05	2.47601e-05	ACTN2/DES/MYBPC3/MYH6/MYH7/MYL3/TPM4	7
8 cell	GO:0005759	mitochondrial matrix	1945-09-01	473/19594	1.05637e-06	4.07535e-05	2.47601e-05	ACAT1/ACO2/ATP5F1A/ETFA/ETFB/IDH2/NDUFS1/OGDH/PITRM1	9
8 cell	GO:0043292	contractile fiber	1945-07-01	238/19594	1.09405e-06	4.07535e-05	2.47601e-05	ACTN2/DES/MYBPC3/MYH6/MYH7/MYL3/TPM4	7
8 cell	GO:0034774	secretory granule lumen	1945-07-01	322/19594	8.0516e-06	0.000165788	0.000100726	ACAA1/ACTN2/GDI2/GYG1/PKM/THBS1/TTR	7
8 cell	GO:0060205	cytoplasmic vesicle lumen	1945-07-01	325/19594	8.55292e-06	0.000165788	0.000100726	ACAA1/ACTN2/GDI2/GYG1/PKM/THBS1/TTR	7
8 cell	GO:0031983	vesicle lumen	1945-07-01	327/19594	8.90135e-06	0.000165788	0.000100726	ACAA1/ACTN2/GDI2/GYG1/PKM/THBS1/TTR	7
8 cell	GO:0032982	myosin filament	1945-03-01	22/19594	1.69076e-05	0.000229021	0.000139144	MYBPC3/MYH6/MYH7	3
8 cell	GO:1990204	oxidoreductase complex	1945-04-01	120/19594	0.000164183	0.00203861	0.00123857	ETFA/ETFB/NDUFS1/OGDH	4
8 cell	GO:0005832	chaperonin-containing T-complex	1945-02-01	11/19594	0.000279952	0.0028625	0.00173914	CCT5/CCT6A	2
8 cell	GO:0062023	collagen-containing extracellular matrix	1945-05-01	429/19594	0.00292198	0.0181406	0.0110215	APOC3/ITGB4/LGALS1/PKM/THBS1	5
Cluster	ID	Description	GeneRatio	BgRatio	pvalue	p.adjust	qvalue	geneID	Count
BLST	GO:0007339	binding of sperm to zona pellucida	1962-07-01	41/18800	6.15977e-11	8.42657e-08	6.45803e-08	ALDOA/CCT4/TCP1/VDAC2/ZP1/ZP2/ZP4	7
BLST	GO:0045104	intermediate filament cytoskeleton organization	1962-07-01	88/18800	1.54183e-08	4.56682e-06	3.49996e-06	KRT1/KRT14/KRT16/KRT18/KRT5/KRT6A/KRT9	7
BLST	GO:0050832	defense response to fungus	1962-05-01	53/18800	8.40838e-07	0.000115027	8.81553e-05	CTSG/LTF/MPO/S100A8/S100A9	5
BLST	GO:0006090	pyruvate metabolic process	1962-06-01	106/18800	1.32545e-06	0.000164838	0.00012633	ALDOA/ENO1/GPD1/PGAM1/TPI1/VDAC1	6
BLST	GO:0006096	glycolytic process	1962-05-01	81/18800	6.99467e-06	0.000677624	0.000519324	ALDOA/ENO1/GPD1/PGAM1/TPI1	5
BLST	GO:0006757	ATP generation from ADP	1962-05-01	82/18800	7.43008e-06	0.000677624	0.000519324	ALDOA/ENO1/GPD1/PGAM1/TPI1	5
BLST	GO:0051238	sequestering of metal ion	1962-03-01	16/18800	1.85507e-05	0.00128864	0.000987601	LCN2/S100A8/S100A9	3
BLST	GO:0051702	biological process involved in interaction with symbiont	1962-05-01	101/18800	2.05593e-05	0.00128864	0.000987601	CTSG/KRT6A/LTF/PPIB/STOM	5
BLST	GO:0007004	telomere maintenance via telomerase	1962-04-01	69/18800	7.89514e-05	0.0032082	0.00245873	CCT4/HNRNPA1/HSP90AB1/TCP1	4
BLST	GO:0097529	myeloid leukocyte migration	1962-06-01	229/18800	0.00010642	0.00404391	0.00309921	C5/CTSG/PPIB/S100A8/S100A9/WDR1	6
BLST	GO:0052547	regulation of peptidase activity	1962-08-01	456/18800	0.000120859	0.00435091	0.00333449	C5/LTF/PEBP1/PI16/S100A8/S100A9/VCP/VTN	8
BLST	GO:0006734	NADH metabolic process	1962-03-01	30/18800	0.000130137	0.00456479	0.00349841	ENO1/GPD1/VCP	3
BLST	GO:0001895	retina homeostasis	1962-04-01	80/18800	0.000140582	0.00480497	0.00368248	KRT1/LTF/LYZ/PRDX1	4
BLST	GO:0016052	carbohydrate catabolic process	1962-05-01	152/18800	0.000144401	0.00480497	0.00368248	ALDOA/ENO1/GPD1/PGAM1/TPI1	5
BLST	GO:1900182	positive regulation of protein localization to nucleus	1962-04-01	84/18800	0.000169828	0.00516277	0.00395669	CCT4/HSP90AB1/RAN/TCP1	4
BLST	GO:0031424	keratinization	1962-04-01	85/18800	0.000177777	0.00525971	0.00403099	KRT1/KRT16/KRT5/KRT6A	4
BLST	GO:2001242	regulation of intrinsic apoptotic signaling pathway	1962-05-01	171/18800	0.000249913	0.0059979	0.00459673	ENO1/ERP29/S100A8/S100A9/VDAC2	5
BLST	GO:0098869	cellular oxidant detoxification	1962-04-01	100/18800	0.000331821	0.0074415	0.00570309	GSTP1/MPO/PRDX1/S100A9	4
BLST	GO:0050821	protein stabilization	1962-05-01	191/18800	0.000415739	0.00874971	0.00670568	CCT4/HSP90AB1/PFN1/PPIB/TCP1	5
BLST	GO:0018198	peptidyl-cysteine modification	1962-03-01	49/18800	0.000564796	0.0103931	0.00796517	RAB6A/S100A8/S100A9	3
BLST	GO:0070486	leukocyte aggregation	1962-02-01	13/18800	0.000815378	0.0128211	0.00982597	S100A8/S100A9	2
BLST	GO:1904874	positive regulation of telomerase RNA localization to Cajal body	1962-02-01	15/18800	0.00109297	0.0144282	0.0110576	CCT4/TCP1	2
BLST	GO:0008544	epidermis development	1962-06-01	355/18800	0.00109688	0.0144282	0.0110576	KRT1/KRT14/KRT16/KRT5/KRT6A/KRT9	6
BLST	GO:0055076	transition metal ion homeostasis	1962-04-01	139/18800	0.00114516	0.0149198	0.0114344	LCN2/LTF/S100A8/S100A9	4
BLST	GO:0046184	aldehyde biosynthetic process	1962-02-01	16/18800	0.00124646	0.0153618	0.0117731	TKT/TPI1	2
BLST	GO:0002544	chronic inflammatory response	1962-02-01	17/18800	0.00140966	0.0167688	0.0128514	S100A8/S100A9	2
BLST	GO:0032200	telomere organization	1962-04-01	162/18800	0.00200962	0.0206703	0.0158415	CCT4/HNRNPA1/HSP90AB1/TCP1	4
BLST	GO:0007568	aging	1962-04-01	163/18800	0.00205514	0.0209808	0.0160795	CANX/KRT14/KRT16/MPO	4
BLST	GO:0032092	positive regulation of protein binding	1962-03-01	83/18800	0.00260129	0.0250603	0.019206	HSP90AB1/RAN/VTN	3
BLST	GO:0042060	wound healing	1962-06-01	429/18800	0.00285095	0.0266847	0.0204509	CTSG/KRT1/KRT6A/MERTK/S100A8/VTN	6
BLST	GO:0015698	inorganic anion transport	1962-04-01	182/18800	0.00306124	0.0268447	0.0205735	SLC25A3/VDAC1/VDAC2/VDAC3	4
BLST	GO:2001252	positive regulation of chromosome organization	1962-03-01	89/18800	0.00317047	0.0274506	0.0210379	CCT4/HNRNPA1/TCP1	3
BLST	GO:0002444	myeloid leukocyte mediated immunity	1962-03-01	104/18800	0.0049093	0.0385973	0.0295806	CTSG/PTGDS/WDR1	3
BLST	GO:0050817	coagulation	1962-04-01	226/18800	0.00658054	0.0491947	0.0377023	CTSG/KRT1/MERTK/VTN	4
8 cell	GO:0006091	generation of precursor metabolites and energy	1948-12-01	494/18800	2.79819e-09	3.33825e-06	2.59496e-06	ACAT1/ACO2/ADSL/ATP5F1A/ETFA/ETFB/GYG1/IDH2/NDUFS1/OGDH/PGK1/PKM	12
8 cell	GO:0006936	muscle contraction	1948-09-01	349/18800	2.0932e-07	6.24297e-05	4.85292e-05	ACTN2/ATP2A2/CKMT2/DES/MYBPC3/MYH6/MYH7/MYL3/TPM4	9
8 cell	GO:0046034	ATP metabolic process	1948-08-01	273/18800	4.07229e-07	9.71649e-05	7.55303e-05	AK1/ATP5F1A/MYH6/MYH7/NDUFS1/OGDH/PGK1/PKM	8
8 cell	GO:0002026	regulation of the force of heart contraction	1948-04-01	26/18800	5.36481e-07	0.00010667	8.29193e-05	ATP2A2/MYH6/MYH7/MYL3	4
8 cell	GO:0072521	purine-containing compound metabolic process	1948-09-01	416/18800	9.11106e-07	0.000155278	0.000120704	ACAT1/ADSL/AK1/ATP5F1A/HINT1/OGDH/PGK1/PKM/TTR	9
8 cell	GO:0055010	ventricular cardiac muscle tissue morphogenesis	1948-04-01	47/18800	6.15384e-06	0.000535379	0.000416172	MYBPC3/MYH6/MYH7/MYL3	4
8 cell	GO:0043462	regulation of ATP-dependent activity	1948-04-01	73/18800	3.57694e-05	0.00177804	0.00138214	MYBPC3/MYH6/MYL3/UHRF1	4
8 cell	GO:0006635	fatty acid beta-oxidation	1948-04-01	76/18800	4.1927e-05	0.0019238	0.00149545	ACAA1/ACAT1/ETFA/ETFB	4
8 cell	GO:0006457	protein folding	1948-05-01	212/18800	0.000200774	0.00520702	0.00404763	CCT5/CCT6A/HSPA4/PDCD5/TXNDC5	5
8 cell	GO:1904851	positive regulation of establishment of protein localization to telomere	1948-02-01	10/18800	0.000283524	0.00676488	0.00525862	CCT5/CCT6A	2
8 cell	GO:1904874	positive regulation of telomerase RNA localization to Cajal body	1948-02-01	15/18800	0.000656186	0.0108726	0.00845175	CCT5/CCT6A	2
8 cell	GO:0014850	response to muscle activity	1948-02-01	21/18800	0.00129961	0.0178211	0.0138531	ADSL/ATP5F1A	2
8 cell	GO:0007044	cell-substrate junction assembly	1948-03-01	92/18800	0.00167261	0.0216893	0.01686	ACTN2/ITGB4/THBS1	3
8 cell	GO:0031639	plasminogen activation	1948-02-01	25/18800	0.00184454	0.022686	0.0176347	PGK1/THBS1	2
8 cell	GO:0010927	cellular component assembly involved in morphogenesis	1948-03-01	112/18800	0.00292934	0.0314839	0.0244737	ACTN2/ITGB4/MYH6	3
8 cell	GO:0032212	positive regulation of telomere maintenance via telomerase	1948-02-01	34/18800	0.0033992	0.0346602	0.0269429	CCT5/CCT6A	2
8 cell	GO:0006986	response to unfolded protein	1948-03-01	139/18800	0.00536523	0.0483668	0.0375975	ERN1/HSPA4/THBS1	3
Cluster	ID	Description	GeneRatio	BgRatio	pvalue	p.adjust	qvalue	geneID	Count
BLST	hsa05150	Staphylococcus aureus infection	1940-05-01	96/8170	9.5857e-05	0.00977741	0.00766856	C5/KRT14/KRT16/KRT18/KRT9	5
BLST	hsa04613	Neutrophil extracellular trap formation	1940-06-01	190/8170	0.000290412	0.0102802	0.00806289	C5/CTSG/MPO/VDAC1/VDAC2/VDAC3	6
BLST	hsa00010	Glycolysis / Gluconeogenesis	1940-04-01	67/8170	0.000302359	0.0102802	0.00806289	ALDOA/ENO1/LDHA/TPI1	4
BLST	hsa04915	Estrogen signaling pathway	1940-05-01	138/8170	0.000523072	0.0133383	0.0104614	HSP90AB1/KRT14/KRT16/KRT18/KRT9	5
BLST	hsa04216	Ferroptosis	1940-03-01	41/8170	0.00101889	0.0185967	0.0145856	PCBP1/VDAC2/VDAC3	3
BLST	hsa04657	IL-17 signaling pathway	1940-04-01	94/8170	0.00109392	0.0185967	0.0145856	HSP90AB1/LCN2/S100A8/S100A9	4
BLST	hsa05012	Parkinson disease	1940-06-01	266/8170	0.00170249	0.0220206	0.0172711	TUBA1A/TUBA1C/UBA1/VDAC1/VDAC2/VDAC3	6
BLST	hsa04979	Cholesterol metabolism	1940-03-01	51/8170	0.00192423	0.0220206	0.0172711	VDAC1/VDAC2/VDAC3	3
BLST	hsa05020	Prion disease	1940-06-01	273/8170	0.00194299	0.0220206	0.0172711	C5/TUBA1A/TUBA1C/VDAC1/VDAC2/VDAC3	6
BLST	hsa05166	Human T-cell leukemia virus 1 infection	1940-05-01	222/8170	0.00429222	0.0437806	0.0343377	CANX/RAN/VDAC1/VDAC2/VDAC3	5
BLST	hsa05017	Spinocerebellar ataxia	1940-04-01	143/8170	0.0050444	0.0467753	0.0366865	OPA1/VDAC1/VDAC2/VDAC3	4
BLST	hsa01230	Biosynthesis of amino acids	1940-03-01	75/8170	0.00575376	0.0489069	0.0383584	ALDOA/ENO1/TPI1	3
BLST	hsa04145	Phagosome	1940-04-01	152/8170	0.0062552	0.0490793	0.0384936	CANX/MPO/TUBA1A/TUBA1C	4
BLST	hsa00983	Drug metabolism - other enzymes	1940-03-01	80/8170	0.00688387	0.0497835	0.0390459	GSTP1/MPO/NME1-NME2	3
BLST	hsa04217	Necroptosis	1940-04-01	159/8170	0.0073211	0.0497835	0.0390459	HSP90AB1/VDAC1/VDAC2/VDAC3	4
8 cell	hsa05410	Hypertrophic cardiomyopathy	1931-08-01	90/8170	1.01398e-09	7.1756e-08	4.85567e-08	ATP2A2/DES/ITGB4/MYBPC3/MYH6/MYH7/MYL3/TPM4	8
8 cell	hsa05414	Dilated cardiomyopathy	1931-08-01	96/8170	1.70848e-09	7.1756e-08	4.85567e-08	ATP2A2/DES/ITGB4/MYBPC3/MYH6/MYH7/MYL3/TPM4	8
8 cell	hsa01200	Carbon metabolism	1931-06-01	115/8170	3.77021e-06	0.000105566	7.14356e-05	ACAT1/ACO2/IDH2/OGDH/PGK1/PKM	6
8 cell	hsa04260	Cardiac muscle contraction	1931-05-01	87/8170	1.66612e-05	0.000349885	0.000236764	ATP2A2/MYH6/MYH7/MYL3/TPM4	5
8 cell	hsa01230	Biosynthesis of amino acids	1931-04-01	75/8170	0.000170832	0.00198659	0.00134431	ACO2/IDH2/PGK1/PKM	4
8 cell	hsa00020	Citrate cycle (TCA cycle)	1931-03-01	30/8170	0.000187387	0.00198659	0.00134431	ACO2/IDH2/OGDH	3
8 cell	hsa00630	Glyoxylate and dicarboxylate metabolism	1931-03-01	30/8170	0.000187387	0.00198659	0.00134431	ACAT1/ACO2/GRHPR	3
8 cell	hsa05412	Arrhythmogenic right ventricular cardiomyopathy	1931-04-01	77/8170	0.000189199	0.00198659	0.00134431	ACTN2/ATP2A2/DES/ITGB4	4
8 cell	hsa04261	Adrenergic signaling in cardiomyocytes	1931-05-01	150/8170	0.000225534	0.00210499	0.00142443	ATP2A2/MYH6/MYH7/MYL3/TPM4	5
8 cell	hsa00620	Pyruvate metabolism	1931-03-01	47/8170	0.000716429	0.00601801	0.00407234	ACAT1/GRHPR/PKM	3
8 cell	hsa01210	2-Oxocarboxylic acid metabolism	1931-02-01	19/8170	0.00228887	0.0174786	0.0118276	ACO2/IDH2	2

## Sheet: Table S10
Table S10. List of DAPs after pair-wise comprison between in M2, 8 cell embryos and blastocysts
C1	C2	C3	C4	C5	C6
SERPINA7	WEE2	ACAA1	TUBA1A	A1BG	ABHD10
KNG1	ACTL8	ACAT1	PCBP1	ACO2	ACTL8
ORM1	PEBP1	ACO2	TKT	ACTC1	AIFM1
APOC3	HINT1	ACTL8	ALDOA	ACTN2	ALDOA
KRT10	HSPB1	ACTN2	MFGE8	AGT	ALPG
ORM2	NLRP4	ADSL	ORM2	AK1	ANXA7
TF	ACAT1	APMAP	RAN	APOC3	ARG2
AGT	GNPDA1	APOC3	VDAC3	ASTL	ATAD3B
KRT1	GRHPR	ATP2A2	ZP2	ATP2A2	BPGM
KPRP	DNMT1	ATP5F1A	HSP90AB1	ATP5F1A	C1QBP
ITIH4	CLTC	AURKA	VDAC2	BTD	C5
LRG1	PDIA6	CCT5	IDH1	CCT6A	CALR
KRT16	APMAP	CCT6A	PEBP1	CKM	CANX
ASTL	PLIN3	CKM	DNAJC13	CKMT2	CCT2
KRT9	ITGB4	DES	TPI1	DDX6	CCT3
KRT5	ETFB	ERN1	ZP1	ERN1	CCT4
KRT14	LGALS1	ETFA	VTN	H4C1	CCT5
	PPIB	ETFB	STOM	HBA1;	CCT7
	CCT5	GDI2	WDR1	IDH2	CCT8
	BPGM	GRHPR	EEF1A1	ITIH4	CGGBP1
	PDHB	GYG1	RAB6A	KNG1	CLTC
	PDCD5	HBA1;	ZP4	KRT10	CRYZ
	OOSP4A	HINT1	KRT1	KRT14	CTSG
	GDAP1	HSPA4	CCT4	KRT9	DLST
	EEF1D	IDH2	PI16	LRG1	DNAJC13
	PRDX5	IDH3A	IGKC	MYBPC3	DNMT1
	ST13	MYBPC3	ERP29	MYH6	EEF1A1
	AIFM1	MYH6	NCL	MYH7	EEF1D
	GPX1	MYH7	GSTP1	MYL3	EEF2
	LDHAL6A	MYL3	NME1-NME2	NDUFS1	EIF4A1
	ANXA7	NDUFS1	EIF4A1	OGDH	ENO1
	ECHS1	NLRP13	SLC25A3	ORM2	ERP29
	OAT	OGDH	LDHA	PITRM1	ETFB
	PDIA4	PDCD5	RPL18	SERPINA1	FTL
	GPI	PGK1	PGAM1	SERPINA7	GDAP1
	TXNDC17	PITRM1	KRT9	TF	GNPDA1
	ASMTL	PKM	IGHA1	THBS1	GNPDA2
	DLD	PLIN3	PPIB	TOMM34	GOT2
	HSPA1B	THBS1	IGHG2	TPM1	GPD1
	GYG1	TPM1	VDAC1	TPM4	GPI
	RAN	TPM4	TCP1	TUBA4A	GPX1
	QDPR	TTLL12	PRDX1		GRHPR
	PDHA1	TTR	KRT16		GSN
	TUFM	TUBA4A	HNRNPA1		GSTM3
	HSPA9	UHRF1	PTGDS		GSTP1
	GDI2		ALPG		GYG1
	CCT2		KRT6A		HINT1
	MFGE8		CANX		HNRNPA1
	AHCY		ENO1		HSP90AB1
	HSPA4		PFN1		HSPA1B
	IDH3B		KRT18		HSPA4
	STOM		C5		HSPA8
	CCDC6		EEF2		HSPA9
	CALR		S100A8		HSPB1
	TCL1A		TUBA1C		IDH3B
	ADSL		MPO		IGHA1
	ATAD3B		LCN2		IGHG1
	CCT7		MERTK		IGHG2
	ACAA1		CTSG		IGKC
	CCT3		S100A9		KHDC3L
	AURKA		KRT5		KRT18
	GNPDA2		KRT14		KRT6A
	ARG2		LYZ		LCN2
	CCT4		IGHG1		LDHA
	NIPSNAP3A		LTF		LDHAL6A
	SEL1L				LTF
	MVP				LYZ
	AKR1B1				MDH1
	KHDC3L				MERTK
	CCT8				MFGE8
	UHRF1				MPO
	PGK1				MVP
	UGP2				MYH9
	GFUS				NCL
	PKM				NIPSNAP3A
	USP5				NLRP11
	ETFA				NLRP4
	UBA6				NLRP5
	MDH1				NLRP7
	UCHL1				NLRP9
	TTLL12				NME1-NME2
	GSTM3				NSF
	CCNI2				OAT
	ABHD10				OOSP4A
	GAPDH				OPA1
	NLRP9				P4HB
	DLST				PARK7
	ZP4				PCBP1
	FH				PCNA
	PDIA3				PDHA1
	NDRG3				PDHB
	PCBP1				PDIA4
	SOD1				PDIA6
	VDAC3				PEBP1
	G6PD				PFN1
	TRAP1				PI16
	HSP90B1				PPIA
					PPIB
					PRDX1
					PRDX5
					PTGDS
					RAB6A
					RAN
					RPL18
					S100A8
					S100A9
					STOM
					TCP1
					TPI1
					TUBA1A
					TUBA1C
					TUBB4B
					TUFM
					TXNDC17
					UCHL1
					VCP
					VDAC3
					VTN
					WDR1
					WEE2
					ZP1
					ZP2
					ZP4

[truncated: 12 more sheets: Table S11, Table S12, Table S13, Table S14, Table S15, Table S17, Table S18, Table S16, Table S19, Table S20, Table S21, Table S22]
